# Supplementary material for: DNA-PK participates in pre-rRNA biogenesis independent of DNA double-strand break repair
Source: Nucleic Acids Res. 2024 Apr 29;52(11):6360–75. doi: 10.1093/nar/gkae316 (PMC11194077; doi:10.1093/nar/gkae316)
Supplement: gkae316_Supplemental_Files [file gkae316_supplemental_files.zip]

Archive with 4 entries (4 files):
- Supplementary data.pdf
- Supplementary Table S1.xlsx
- Supplementary Table S2.xlsx
- Supplementary Table S3.xlsx
