# Supplementary material for: DNA-PK participates in pre-rRNA biogenesis independent of DNA double-strand break repair
Source: Nucleic Acids Res. 2024 Apr 29;52(11):6360–75. doi: 10.1093/nar/gkae316 (PMC11194077; doi:10.1093/nar/gkae316)
Supplement: gkae316_Supplemental_Files [file gkae316_supplemental_files.zip › Supplementary Table S1.xlsx]

## Sheet: 1
gene_id	gene_name	gene_biotype	length	Ctrl_fcount	Ku_fcount
CHM13_G0000001	AC114498.1	lncRNA	504.5	1	7
CHM13_G0000002	OR4F21	protein_coding	994	0	0
CHM13_G0000003	CICP18	transcribed_processed_pseudogene	1769.5	2	5
CHM13_G0000004	CICP3	processed_pseudogene	2449	0	0
CHM13_G0000005	AL669831.1	transcribed_unprocessed_pseudogene	6432	1141	207
CHM13_G0000006	AC240565.2	lncRNA	1645	31	4
CHM13_G0000007	RNU6-1199P	snRNA	104	0	0
CHM13_G0000008	AL669831.2	lncRNA	456	8	0
CHM13_G0000009	AL669831.6	transcribed_processed_pseudogene	114	0	0
CHM13_G0000010	AL669831.4	transcribed_unprocessed_pseudogene	555	15	8
CHM13_G0000011	FAM87B	lncRNA	1947	8	4
CHM13_G0000012	LINC01128	lncRNA	493	462	353
CHM13_G0000013	LINC00115	lncRNA	1317	103	24
CHM13_G0000014	AL669831.7	lncRNA	2289.5	204	359
CHM13_G0000015	FAM41C	lncRNA	919	15	7
CHM13_G0000016	TUBB8P11	unprocessed_pseudogene	1058	52	26
CHM13_G0000017	AL669831.5	transcribed_unprocessed_pseudogene	837	0	13
CHM13_G0000018	AL645608.6	lncRNA	351	18	18
CHM13_G0000019	AL645608.2	lncRNA	3054	310	180
CHM13_G0000020	AL645608.4	lncRNA	442	0	0
CHM13_G0000021	LINC02593	lncRNA	1389	725	497
CHM13_G0000022	SAMD11	protein_coding	1874	25543	357
CHM13_G0000023	NOC2L	protein_coding	2628.79	1948	219
CHM13_G0000024	KLHL17	protein_coding	1393.4	3221	458
CHM13_G0000025	PLEKHN1	protein_coding	1811.4	86	64
CHM13_G0000026	PERM1	protein_coding	2527.67	76	101
CHM13_G0000027	AL645608.7	lncRNA	2106	443	81
CHM13_G0000028	HES4	protein_coding	1040	16683	434
CHM13_G0000029	ISG15	protein_coding	693.67	3117	317
CHM13_G0000030	AL645608.3	processed_pseudogene	154	8	0
CHM13_G0000031	AL645608.1	lncRNA	474	20	0
CHM13_G0000032	AGRN	protein_coding	6866.98	1779	379
CHM13_G0000033	AL645608.5	lncRNA	402	0	0
CHM13_G0000034	AL390719.1	transcribed_unprocessed_pseudogene	849	195	126
CHM13_G0000035	AL645608.8	lncRNA	829	41	25
CHM13_G0000036	RNF223	protein_coding	1900	48	92
CHM13_G0000037	C1orf159	protein_coding	836	916	161
CHM13_G0000038	AL390719.3	lncRNA	1095	2	0
CHM13_G0000039	LINC01342	lncRNA	1620	741	3233
CHM13_G0000040	MIR200B	miRNA	95	6	2
CHM13_G0000041	MIR200A	miRNA	90	0	3
CHM13_G0000042	MIR429	miRNA	83	8	0
CHM13_G0000043	AL390719.2	lncRNA	987	427	196
CHM13_G0000044	TTLL10-AS1	lncRNA	3532	626	662
CHM13_G0000045	TTLL10	protein_coding	1149.62	84	127
CHM13_G0000046	TNFRSF18	protein_coding	841.5	125	118
CHM13_G0000047	TNFRSF4	protein_coding	1058.33	58	75
CHM13_G0000048	SDF4	protein_coding	1956	963	440
CHM13_G0000049	B3GALT6	protein_coding	2805	317	255
CHM13_G0000050	C1QTNF12	protein_coding	705.2	800	147
CHM13_G0000051	AL162741.1	lncRNA	1558	12	8
CHM13_G0000052	UBE2J2	protein_coding	1067.2	1232	170
CHM13_G0000053	LINC01786	lncRNA	328.5	69	20
CHM13_G0000054	SCNN1D	protein_coding	2006.38	584	276
CHM13_G0000055	ACAP3	protein_coding	1738.54	3597	292
CHM13_G0000056	MIR6726	miRNA	61	1	2
CHM13_G0000057	PUSL1	protein_coding	1140.6	1307	94
CHM13_G0000058	INTS11	protein_coding	794.46	2825	364
CHM13_G0000059	MIR6727	miRNA	65	0	0
CHM13_G0000060	AL139287.1	lncRNA	386	65	2
CHM13_G0000061	CPTP	protein_coding	1346	142	112
CHM13_G0000062	TAS1R3	protein_coding	3475	218	271
CHM13_G0000063	DVL1	protein_coding	2268	2626	421
CHM13_G0000064	MIR6808	miRNA	59	0	0
CHM13_G0000065	MXRA8	protein_coding	1399	450	402
CHM13_G0000066	AURKAIP1	protein_coding	1047	1396	222
CHM13_G0000067	NDUFB4P8	processed_pseudogene	367	2	1
CHM13_G0000068	CCNL2	protein_coding	1796.43	9603	645
CHM13_G0000069	MRPL20-AS1	lncRNA	1546.56	327	42
CHM13_G0000070	MRPL20	protein_coding	808	1105	109
CHM13_G0000071	RN7SL657P	misc_RNA	293	0	0
CHM13_G0000072	MRPL20-DT	lncRNA	1523	67	7
CHM13_G0000073	ANKRD65	protein_coding	1636	219	210
CHM13_G0000074	AL391244.1	lncRNA	543	9	4
CHM13_G0000075	TMEM88B	protein_coding	492	237	304
CHM13_G0000076	LINC01770	lncRNA	503	102	118
CHM13_G0000077	VWA1	protein_coding	1987	166	220
CHM13_G0000078	ATAD3C	protein_coding	1631	153	34
CHM13_G0000079	ATAD3B	protein_coding	2114	3515	965
CHM13_G0000080	AL645728.2	transcribed_unprocessed_pseudogene	443.5	10	14
CHM13_G0000081	ATAD3A	protein_coding	570.68	2413	753
CHM13_G0000082	TMEM240	protein_coding	781	842	1003
CHM13_G0000083	SSU72	protein_coding	1862.33	763	270
CHM13_G0000084	AL645728.1	lncRNA	1471	128	106
CHM13_G0000085	AL691432.3	processed_pseudogene	400	71	92
CHM13_G0000086	FNDC10	protein_coding	2124	226	192
CHM13_G0000087	AL691432.4	lncRNA	1904	28	28
CHM13_G0000088	AL691432.2	lncRNA	2038	364	518
CHM13_G0000089	MIB2	protein_coding	576.11	5194	1245
CHM13_G0000090	MMP23B	protein_coding	485	218	115
CHM13_G0000091	CDK11B	protein_coding	2669.69	2461	206
CHM13_G0000092	FO704657.1	lncRNA	400	22	4
CHM13_G0000093	SLC35E2B	protein_coding	4464	3378	231
CHM13_G0000094	AL691432.1	transcribed_processed_pseudogene	962	52	21
CHM13_G0000095	MMP23A	unprocessed_pseudogene	1227	87	48
CHM13_G0000096	CDK11A	protein_coding	699.42	319	70
CHM13_G0000097	AL031282.2	lncRNA	5142	21	1
CHM13_G0000098	AL031282.1	transcribed_processed_pseudogene	792.5	28	11
CHM13_G0000099	SLC35E2A	protein_coding	6299	1079	168
CHM13_G0000100	NADK	protein_coding	3656	1989	176
CHM13_G0000101	GNB1	protein_coding	2385.05	1696	304
CHM13_G0000102	AL109917.1	lncRNA	910	95	33
CHM13_G0000103	CALML6	protein_coding	2031	23	51
CHM13_G0000104	TMEM52	protein_coding	728.67	152	85
CHM13_G0000105	CFAP74	protein_coding	2447.4	251	174
CHM13_G0000106	AL391845.2	lncRNA	1465.5	22	49
CHM13_G0000107	GABRD	protein_coding	1435.58	96	104
CHM13_G0000108	AL391845.1	lncRNA	378.5	34	19
CHM13_G0000109	PRKCZ	protein_coding	468	642	309
CHM13_G0000110	AL590822.2	lncRNA	4196	32	12
CHM13_G0000111	PRKCZ-AS1	lncRNA	937.5	60	13
CHM13_G0000112	FAAP20	protein_coding	4478	598	204
CHM13_G0000113	AL590822.1	lncRNA	326	4	8
CHM13_G0000114	SKI	protein_coding	970.63	1269	1245
CHM13_G0000115	AL590822.3	lncRNA	4854.5	238	166
CHM13_G0000116	MORN1	protein_coding	1697.09	483	288
CHM13_G0000117	AL589739.1	lncRNA	493	94	117
CHM13_G0000118	AL513477.1	transcribed_processed_pseudogene	1311	80	90
CHM13_G0000119	AL513477.2	lncRNA	568	2	0
CHM13_G0000120	RER1	protein_coding	3000	930	117
CHM13_G0000121	PEX10	protein_coding	2835	254	85
CHM13_G0000122	PLCH2	protein_coding	6453	501	462
CHM13_G0000123	AL139246.1	lncRNA	455	7	21
CHM13_G0000124	AL139246.4	lncRNA	514	11	8
CHM13_G0000125	PANK4	protein_coding	1128.08	1055	252
CHM13_G0000126	HES5	protein_coding	1324	260	174
CHM13_G0000127	AL139246.5	lncRNA	1296	177	123
CHM13_G0000128	TNFRSF14-AS1	lncRNA	1772.67	192	190
CHM13_G0000129	TNFRSF14	protein_coding	1266.75	209	101
CHM13_G0000130	AL139246.2	TEC	1297	16	9
CHM13_G0000131	AL139246.3	lncRNA	626	2	2
CHM13_G0000132	PRXL2B	protein_coding	2506	226	48
CHM13_G0000133	MMEL1	protein_coding	1157.22	74	8067
CHM13_G0000134	MMEL1-AS1	lncRNA	373	0	0
CHM13_G0000135	TTC34	protein_coding	5294.5	720	371
CHM13_G0000136	AC242022.2	lncRNA	593	4	4
CHM13_G0000137	AC242022.1	lncRNA	1525	0	1
CHM13_G0000138	AL592464.2	lncRNA	607	1	0
CHM13_G0000139	AL592464.3	lncRNA	663	103	175
CHM13_G0000140	AL592464.1	lncRNA	429	1	0
CHM13_G0000141	AL589702.1	lncRNA	1142	3	4
CHM13_G0000142	ACTRT2	protein_coding	1437	17	27
CHM13_G0000143	PRDM16-DT	lncRNA	1658.6	360	317
CHM13_G0000144	PRDM16	protein_coding	8697	711	532
CHM13_G0000145	MIR4251	miRNA	61	0	0
CHM13_G0000146	AL008733.1	lncRNA	469	0	3
CHM13_G0000147	AL512383.1	TEC	2677	18	16
CHM13_G0000148	AL590438.1	lncRNA	3461	53	25
CHM13_G0000149	AL354743.2	lncRNA	728	16	20
CHM13_G0000150	AL354743.1	lncRNA	2784	21	25
CHM13_G0000151	ARHGEF16	protein_coding	2824	205	125
CHM13_G0000152	AL512413.1	lncRNA	382	0	0
CHM13_G0000153	MEGF6	protein_coding	7443	323	215
CHM13_G0000154	MIR551A	miRNA	96	0	0
CHM13_G0000155	AL513320.1	lncRNA	622	35	8
CHM13_G0000156	TPRG1L	protein_coding	2378	654	268
CHM13_G0000157	WRAP73	protein_coding	4186.32	1390	648
CHM13_G0000158	TP73	protein_coding	2880.21	486	124
CHM13_G0000159	AL136528.1	lncRNA	753	7	3
CHM13_G0000160	TP73-AS2	lncRNA	351	3	2
CHM13_G0000161	TP73-AS1	transcribed_unitary_pseudogene	3122.42	1224	156
CHM13_G0000162	AL136528.2	misc_RNA	161	0	0
CHM13_G0000163	CCDC27	protein_coding	2354	56	61
CHM13_G0000164	SMIM1	protein_coding	552	55	38
CHM13_G0000165	LRRC47	protein_coding	622.88	633	95
CHM13_G0000166	RN7SL574P	misc_RNA	297	3	0
CHM13_G0000167	AL365330.1	lncRNA	531	40	1
CHM13_G0000168	CEP104	protein_coding	3412.87	1435	174
CHM13_G0000169	DFFB	protein_coding	2322.55	226	48
CHM13_G0000170	C1orf174	protein_coding	2553.67	511	76
CHM13_G0000171	LINC01134	lncRNA	1542.75	20	30
CHM13_G0000172	LINC01346	lncRNA	1602.5	44	119
CHM13_G0000173	LINC01345	lncRNA	1321.75	9	3
CHM13_G0000174	LINC02780	lncRNA	852	9	1
CHM13_G0000175	AL805961.1	lncRNA	4816	27	39
CHM13_G0000176	EEF1DP6	processed_pseudogene	372	4	4
CHM13_G0000177	LINC01777	lncRNA	1314.85	14	23
CHM13_G0000178	AL355602.1	lncRNA	3398	12	13
CHM13_G0000179	Z98747.1	lncRNA	411	0	0
CHM13_G0000180	LINC01646	lncRNA	1529	10	18
CHM13_G0000181	AJAP1	protein_coding	4927	528	604
CHM13_G0000182	Z98886.1	lncRNA	2992	8	8
CHM13_G0000183	BX005132.1	lncRNA	464	0	1
CHM13_G0000184	LINC02781	lncRNA	1580	11	1
CHM13_G0000185	LINC02782	lncRNA	449	0	0
CHM13_G0000186	AL139823.1	lncRNA	1226	26	14
CHM13_G0000187	Z98259.3	lncRNA	2210	2	2
CHM13_G0000188	Z98259.2	lncRNA	609	6	0
CHM13_G0000189	Z98259.1	lncRNA	1697	10	1
CHM13_G0000190	Z97988.2	unprocessed_pseudogene	135	0	0
CHM13_G0000191	AL365255.1	lncRNA	605	0	0
CHM13_G0000192	Z97988.1	miRNA	73	5	17
CHM13_G0000193	MIR4689	miRNA	70	0	0
CHM13_G0000194	NPHP4	protein_coding	965.73	732	318
CHM13_G0000195	KCNAB2	protein_coding	3451.08	911	666
CHM13_G0000196	CHD5	protein_coding	3910.33	1155	302
CHM13_G0000197	AL031847.1	protein_coding	663	0	0
CHM13_G0000198	RPL22	protein_coding	708.52	1332	213
CHM13_G0000199	RNF207-AS1	lncRNA	378	3	4
CHM13_G0000200	RNF207	protein_coding	1558	296	106
CHM13_G0000201	MSTRG.23	protein_coding	2972.1	604	176
CHM13_G0000202	LINC00337	lncRNA	1493.33	66	20
CHM13_G0000203	HES3	protein_coding	710	47	14
CHM13_G0000204	GPR153	protein_coding	4198	400	463
CHM13_G0000205	ACOT7	protein_coding	2430	276	125
CHM13_G0000206	AL031848.2	lncRNA	837	0	0
CHM13_G0000207	HES2	protein_coding	1339.67	114	201
CHM13_G0000208	ESPN	protein_coding	1153.47	671	741
CHM13_G0000209	MIR4252	miRNA	63	0	1
CHM13_G0000210	AL031848.1	lncRNA	351	3	3
CHM13_G0000211	TNFRSF25	protein_coding	1246.62	203	90
CHM13_G0000212	PLEKHG5	protein_coding	2404.86	3208	3345
CHM13_G0000213	NOL9	protein_coding	1234.14	473	125
CHM13_G0000214	RNU6-731P	snRNA	111	0	0
CHM13_G0000215	AL591866.1	processed_pseudogene	401	16	0
CHM13_G0000216	TAS1R1	protein_coding	1811	1582	434
CHM13_G0000217	ZBTB48	protein_coding	1001	1112	80
CHM13_G0000218	KLHL21	protein_coding	1281.55	224	245
CHM13_G0000219	PHF13	protein_coding	2215	277	90
CHM13_G0000220	THAP3	protein_coding	879	297	82
CHM13_G0000221	DNAJC11	protein_coding	828.61	718	141
CHM13_G0000222	LINC01672	lncRNA	753.17	6	6
CHM13_G0000223	AL591163.1	lncRNA	989	6	0
CHM13_G0000224	CAMTA1-DT	lncRNA	415	27	33
CHM13_G0000225	CAMTA1	protein_coding	1345.69	379	121
CHM13_G0000226	AL590128.1	processed_pseudogene	286	2	2
CHM13_G0000227	AL512330.1	lncRNA	349	0	0
CHM13_G0000228	RNU1-8P	snRNA	165	22	3
CHM13_G0000229	CAMTA1-IT1	lncRNA	365	6	5
CHM13_G0000230	CAMTA1-AS2	lncRNA	412	0	0
CHM13_G0000231	CAMTA1-AS1	lncRNA	361	8	4
CHM13_G0000232	AL359881.3	lncRNA	1721	6	6
CHM13_G0000233	AL359881.2	lncRNA	572	8	0
CHM13_G0000234	AL359881.1	lncRNA	267	2	0
CHM13_G0000235	MSTRG.29	protein_coding	3825	631	300
CHM13_G0000236	Z98884.2	lncRNA	393	6	2
CHM13_G0000237	PER3	protein_coding	6203	141	207
CHM13_G0000238	Z98884.1	lncRNA	830	0	3
CHM13_G0000239	UTS2	protein_coding	870.67	6	0
CHM13_G0000240	TNFRSF9	protein_coding	2697.2	111	50
CHM13_G0000241	AL009183.1	processed_pseudogene	355	3	6
CHM13_G0000242	PARK7	protein_coding	941.58	857	107
CHM13_G0000243	Y_RNA	misc_RNA	103	6	0
CHM13_G0000244	AL034417.4	lncRNA	2160	107	7
CHM13_G0000245	AL034417.3	lncRNA	1043	11	3
CHM13_G0000246	ERRFI1	protein_coding	3095	972	141
CHM13_G0000247	AL034417.2	lncRNA	2044	347	548
CHM13_G0000248	AL034417.1	processed_pseudogene	800	1	2
CHM13_G0000249	AL358876.1	processed_pseudogene	1075	10	3
CHM13_G0000250	LINC01714	lncRNA	692	2	3
CHM13_G0000251	RNU1-7P	snRNA	164	59	5
CHM13_G0000252	AL358876.2	lncRNA	477	0	2
CHM13_G0000253	RNU6-991P	snRNA	107	0	0
CHM13_G0000254	SLC45A1	protein_coding	1906.5	239	305
CHM13_G0000255	AL356072.1	misc_RNA	113	0	0
CHM13_G0000256	RERE	protein_coding	4609.7	828	173
CHM13_G0000257	RERE-AS1	lncRNA	669	16	4
CHM13_G0000258	AL096855.1	snoRNA	125	0	1
CHM13_G0000259	AL096855.2	processed_pseudogene	369	89	116
CHM13_G0000260	REREP1Y	unprocessed_pseudogene	197	0	0
CHM13_G0000261	REREP2Y	unprocessed_pseudogene	199	0	0
CHM13_G0000262	RPL7P11	processed_pseudogene	658	0	1
CHM13_G0000263	RPL7P7	processed_pseudogene	703	0	1
CHM13_G0000264	Y_RNA	misc_RNA	103	0	0
CHM13_G0000265	AL357552.1	unprocessed_pseudogene	415	0	1
CHM13_G0000266	AL357552.2	lncRNA	353	0	0
CHM13_G0000267	RPL23AP19	processed_pseudogene	368	0	0
CHM13_G0000268	ENO1	protein_coding	1038.97	4326	955
CHM13_G0000269	MIR6728	miRNA	89	2	1
CHM13_G0000270	ENO1-AS1	lncRNA	456	5	9
CHM13_G0000271	RNU6-304P	snRNA	107	1	1
CHM13_G0000272	HMGN2P17	processed_pseudogene	743	6	0
CHM13_G0000273	AL139415.1	processed_pseudogene	352	0	0
CHM13_G0000274	AL139415.2	processed_pseudogene	163	0	0
CHM13_G0000275	CA6	protein_coding	980.83	22	21
CHM13_G0000276	RN7SL451P	misc_RNA	299	0	0
CHM13_G0000277	SLC2A7	protein_coding	1539	5	8
CHM13_G0000278	SLC2A5	protein_coding	1201.5	150	182
CHM13_G0000279	AL158048.1	scaRNA	184	0	0
CHM13_G0000280	GPR157	protein_coding	5195	117	46
CHM13_G0000281	MIR34AHG	lncRNA	4431.08	268	219
CHM13_G0000282	MIR34A	miRNA	110	0	0
CHM13_G0000283	LNCTAM34A	lncRNA	930	1	3
CHM13_G0000284	MSTRG.35	protein_coding	8336.42	265	266
CHM13_G0000285	SPSB1	protein_coding	822	151	118
CHM13_G0000286	BX323043.1	lncRNA	1765	7	8
CHM13_G0000287	LINC02606	lncRNA	1254.33	20	11
CHM13_G0000288	RNA5SP40	rRNA_pseudogene	110	1	0
CHM13_G0000289	AL928921.1	lncRNA	708	5	2
CHM13_G0000290	SLC25A33	protein_coding	3865	162	119
CHM13_G0000291	AL954705.1	processed_pseudogene	559	6	0
CHM13_G0000292	TMEM201	protein_coding	3613.2	930	613
CHM13_G0000293	PIK3CD	protein_coding	3361.33	542	262
CHM13_G0000294	PIK3CD-AS1	lncRNA	1823	5	9
CHM13_G0000295	AL691449.1	processed_pseudogene	421	19	7
CHM13_G0000296	PIK3CD-AS2	lncRNA	939	131	8
CHM13_G0000297	CLSTN1	protein_coding	3829	953	181
CHM13_G0000298	MZT1P1	processed_pseudogene	246	17	4
CHM13_G0000299	AL357140.3	TEC	1315	2	2
CHM13_G0000300	CTNNBIP1	protein_coding	1206	79	107
CHM13_G0000301	AL357140.1	lncRNA	424	0	0
CHM13_G0000302	AL357140.4	lncRNA	762	132	36
CHM13_G0000303	LZIC	protein_coding	2437.42	332	76
CHM13_G0000304	AL357140.2	lncRNA	440	8	4
CHM13_G0000305	NMNAT1	protein_coding	1529.4	130	49
CHM13_G0000306	RN7SKP269	misc_RNA	319	2	0
CHM13_G0000307	TMEM274P	unitary_pseudogene	444	3	3
CHM13_G0000308	MIR5697	miRNA	78	0	0
CHM13_G0000309	AL603962.1	lncRNA	436	0	0
CHM13_G0000310	RBP7	protein_coding	743	19	3
CHM13_G0000311	UBE4B	protein_coding	1698.28	571	343
CHM13_G0000312	AL590639.1	processed_pseudogene	337	1	0
CHM13_G0000313	PGAM1P11	processed_pseudogene	680	15	8
CHM13_G0000314	RNU6-828P	snRNA	107	0	2
CHM13_G0000315	MSTRG.42	protein_coding	8293.5	1024	284
CHM13_G0000316	AL358013.1	miRNA	86	0	0
CHM13_G0000317	RNU6-37P	snRNA	108	278	181
CHM13_G0000318	RN7SL731P	misc_RNA	293	0	0
CHM13_G0000319	AL139424.3	lncRNA	903	7	0
CHM13_G0000320	AL139424.2	lncRNA	870	2	0
CHM13_G0000321	PGD	protein_coding	1785.84	578	88
CHM13_G0000322	AL139424.1	lncRNA	797	18	23
CHM13_G0000323	CENPS-CORT	protein_coding	897.2	2	0
CHM13_G0000324	CENPS	protein_coding	679.8	13	2
CHM13_G0000325	CORT	protein_coding	914	18	4
CHM13_G0000326	DFFA	protein_coding	3922.69	1279	131
CHM13_G0000327	AL354956.1	lncRNA	467	0	0
CHM13_G0000328	PEX14	protein_coding	805	303	53
CHM13_G0000329	AL139423.2	lncRNA	2876	24	22
CHM13_G0000330	RN7SL614P	misc_RNA	280	6	0
CHM13_G0000331	CASZ1	protein_coding	996.56	306	206
CHM13_G0000332	AL139423.1	lncRNA	7923	52	28
CHM13_G0000333	HSPE1P24	processed_pseudogene	238	0	0
CHM13_G0000334	C1orf127	protein_coding	2359	19	34
CHM13_G0000335	CFL1P6	processed_pseudogene	494	94	23
CHM13_G0000336	TARDBP	protein_coding	1609.34	1088	114
CHM13_G0000337	AL109811.3	protein_coding	892	0	0
CHM13_G0000338	MASP2	protein_coding	2455	65	73
CHM13_G0000339	AL109811.2	lncRNA	760.5	12	0
CHM13_G0000340	SRM	protein_coding	621	852	170
CHM13_G0000341	EXOSC10	protein_coding	1763.26	1462	262
CHM13_G0000342	AL109811.1	lncRNA	2682	0	3
CHM13_G0000343	EXOSC10-AS1	lncRNA	463.5	0	4
CHM13_G0000344	MSTRG.46	protein_coding	1517.52	2142	402
CHM13_G0000345	MTOR-AS1	lncRNA	689	0	8
CHM13_G0000346	RNU6-537P	snRNA	103	0	0
CHM13_G0000347	ANGPTL7	protein_coding	1415.5	10	4
CHM13_G0000348	RNU6-291P	snRNA	107	0	0
CHM13_G0000349	RPL39P6	processed_pseudogene	150	0	0
CHM13_G0000350	UBIAD1	protein_coding	3658	116	50
CHM13_G0000351	UBE2V2P3	processed_pseudogene	437	0	0
CHM13_G0000352	AL031291.1	lncRNA	742	4	0
CHM13_G0000353	MTCYBP45	processed_pseudogene	553	4	0
CHM13_G0000354	DISP3	protein_coding	2560.67	68	44
CHM13_G0000355	AL590989.1	lncRNA	1051	8	3
CHM13_G0000356	LINC01647	lncRNA	1351	1	11
CHM13_G0000357	AL031731.1	lncRNA	2131	11	4
CHM13_G0000358	FBXO2	protein_coding	959	79	26
CHM13_G0000359	FBXO44	protein_coding	1594.67	1149	113
CHM13_G0000360	FBXO6	protein_coding	1058.67	42	24
CHM13_G0000361	MAD2L2	protein_coding	1002	910	324
CHM13_G0000362	DRAXIN	protein_coding	7366	84	87
CHM13_G0000363	AGTRAP	protein_coding	912.14	376	29
CHM13_G0000364	C1orf167	protein_coding	2100.14	74	85
CHM13_G0000365	C1orf167-AS1	lncRNA	1867	0	0
CHM13_G0000366	MTHFR	protein_coding	1857.79	427	387
CHM13_G0000367	CLCN6	protein_coding	5589	583	166
CHM13_G0000368	AL021155.2	misc_RNA	173	0	0
CHM13_G0000369	AL021155.3	misc_RNA	149	0	0
CHM13_G0000370	NPPA	protein_coding	811.67	3	4
CHM13_G0000371	AL021155.1	misc_RNA	108	0	0
CHM13_G0000372	NPPB	protein_coding	708	1	2
CHM13_G0000373	SBF1P2	processed_pseudogene	2637	26	13
CHM13_G0000374	AL021155.4	lncRNA	1000.5	212	171
CHM13_G0000375	RNU5E-1	snRNA	120	0	0
CHM13_G0000376	RNU5E-4P	snRNA	120	29	11
CHM13_G0000377	KIAA2013	protein_coding	2539	353	272
CHM13_G0000378	PLOD1	protein_coding	1342.43	446	81
CHM13_G0000379	AL096840.3	lncRNA	595	17	0
CHM13_G0000380	MFN2	protein_coding	2637.82	1724	450
CHM13_G0000381	AL096840.2	processed_pseudogene	93	0	0
CHM13_G0000382	MIIP	protein_coding	1541	1519	77
CHM13_G0000383	AL096840.1	misc_RNA	113	3	1
CHM13_G0000384	MIR6729	miRNA	65	1	0
CHM13_G0000385	RN7SL649P	misc_RNA	275	2	2
CHM13_G0000386	TNFRSF8	protein_coding	2849.6	98	26
CHM13_G0000387	RNU6-777P	snRNA	104	1	0
CHM13_G0000388	RPL23AP89	processed_pseudogene	255	1	0
CHM13_G0000389	AL357835.1	lncRNA	1196	1	0
CHM13_G0000390	MIR7846	miRNA	96	0	0
CHM13_G0000391	TNFRSF1B	protein_coding	3691	46	37
CHM13_G0000392	MIR4632	miRNA	61	4	0
CHM13_G0000393	RPL10P17	processed_pseudogene	316	0	0
CHM13_G0000394	SNORA70	snoRNA	124	0	0
CHM13_G0000395	MSTRG.53	protein_coding	6471.35	1123	432
CHM13_G0000396	SNORA59A	snoRNA	152	71	189
CHM13_G0000397	LINC02766	lncRNA	438	0	1
CHM13_G0000398	DHRS3	protein_coding	1467.97	74	73
CHM13_G0000399	RNU6ATAC18P	snRNA	101	0	0
CHM13_G0000400	MIR6730	miRNA	67	0	0
CHM13_G0000401	AC254633.1	lncRNA	345	10	4
CHM13_G0000402	AADACL4	protein_coding	1575	2	18
CHM13_G0000403	AC244670.1	processed_pseudogene	112	0	0
CHM13_G0000404	AADACL3	protein_coding	3943.5	2	7
CHM13_G0000405	C1orf158	protein_coding	1662	1	0
CHM13_G0000406	PRAMEF12	protein_coding	2889	29	17
CHM13_G0000407	PRAMEF1	protein_coding	1743.5	137	182
CHM13_G0000408	LINC01784	lncRNA	378	1	0
CHM13_G0000409	PRAMEF11	protein_coding	1845	7	5
CHM13_G0000410	PRAMEF30P	unprocessed_pseudogene	1417	51	66
CHM13_G0000411	HNRNPCL1	protein_coding	1134	4	6
CHM13_G0000412	PRAMEF2	protein_coding	1642	62	65
CHM13_G0000413	PRAMEF4	protein_coding	1840	6	2
CHM13_G0000414	PRAMEF10	protein_coding	1525	64	68
CHM13_G0000416	PRAMEF7	protein_coding	1560	21	4
CHM13_G0000417	RNU6-1072P	snRNA	107	1	1
CHM13_G0000419	PRAMEF29P	unprocessed_pseudogene	1139	57	70
CHM13_G0000420	PRAMEF31P	unprocessed_pseudogene	1371	16	3
CHM13_G0000421	PRAMEF18	protein_coding	2067	37	47
CHM13_G0000422	PRAMEF13	protein_coding	1747	0	0
CHM13_G0000423	PRAMEF28P	unprocessed_pseudogene	1450	0	0
CHM13_G0000424	PRAMEF9	protein_coding	1863	9	4
CHM13_G0000425	HNRNPCL3	protein_coding	1148	1	0
CHM13_G0000427	PRAMEF26	protein_coding	1863	20	7
CHM13_G0000428	AC245056.1	lncRNA	384	0	0
CHM13_G0000429	PRAMEF36P	transcribed_unprocessed_pseudogene	1059.5	138	93
CHM13_G0000430	HNRNPCL2	protein_coding	1156	16	7
CHM13_G0000431	PRAMEF35P	unprocessed_pseudogene	891	53	65
CHM13_G0000432	PRAMEF34P	unprocessed_pseudogene	1447	140	92
CHM13_G0000433	PRAMEF25	protein_coding	1021	8	3
CHM13_G0000434	PRAMEF5	protein_coding	1720	15	4
CHM13_G0000436	PRAMEF33	protein_coding	1518	57	79
CHM13_G0000437	PRAMEF15	protein_coding	1865	12	4
CHM13_G0000438	AC243961.1	lncRNA	384	0	0
CHM13_G0000439	PRAMEF14	protein_coding	1748	134	180
CHM13_G0000440	PRAMEF19	protein_coding	1440	38	46
CHM13_G0000441	PRAMEF17	protein_coding	1578	73	66
CHM13_G0000442	PRAMEF20	protein_coding	1549.5	5	3
CHM13_G0000443	LRRC38	protein_coding	2168	62	90
CHM13_G0000444	AL354712.1	lncRNA	477	1	0
CHM13_G0000445	BRWD1P1	processed_pseudogene	371	0	2
CHM13_G0000446	PDPN	protein_coding	1002.06	109	30
CHM13_G0000447	RNA5SP41	rRNA_pseudogene	101	0	0
CHM13_G0000448	AL359771.1	lncRNA	379	3	1
CHM13_G0000449	AL359771.2	scaRNA	130	0	0
CHM13_G0000450	MSTRG.54	protein_coding	2153.63	710	401
CHM13_G0000451	KAZN	protein_coding	3426.11	546	408
CHM13_G0000452	RNU6-1265P	snRNA	103	0	0
CHM13_G0000453	AL357873.1	lncRNA	976	4	1
CHM13_G0000454	KAZN-AS1	lncRNA	1174	31	31
CHM13_G0000455	TBCAP2	processed_pseudogene	326	0	0
CHM13_G0000456	AL031293.1	lncRNA	1453	0	0
CHM13_G0000457	TMEM51-AS1	lncRNA	4042	171	140
CHM13_G0000458	TMEM51	protein_coding	1703.5	98	110
CHM13_G0000459	C1orf195	lncRNA	348	2	3
CHM13_G0000460	MFFP1	processed_pseudogene	709	1	1
CHM13_G0000461	ZBTB2P1	processed_pseudogene	966	14	4
CHM13_G0000462	FHAD1	protein_coding	1787	626	128
CHM13_G0000463	FHAD1-AS1	lncRNA	3105	23	22
CHM13_G0000464	AL031283.2	lncRNA	727	4	8
CHM13_G0000465	AL031283.1	lncRNA	3266	47	11
CHM13_G0000466	EFHD2	protein_coding	2422	280	63
CHM13_G0000467	CTRC	protein_coding	1891.75	13	6
CHM13_G0000468	CELA2A	protein_coding	677.67	73	228
CHM13_G0000469	CELA2B	protein_coding	635.5	90	234
CHM13_G0000470	CASP9	protein_coding	954	138	57
CHM13_G0000471	DNAJC16	protein_coding	2903.8	263	136
CHM13_G0000472	SCARNA21B	scaRNA	140	0	6
CHM13_G0000473	AL121992.3	lncRNA	346	0	0
CHM13_G0000474	AGMAT	protein_coding	3095	30	12
CHM13_G0000475	AL121992.1	lncRNA	2845	43	40
CHM13_G0000476	CHCHD2P6	processed_pseudogene	447	22	3
CHM13_G0000477	RNU7-179P	snRNA	68	0	0
CHM13_G0000478	CD24P1	processed_pseudogene	225	0	0
CHM13_G0000479	DDI2	protein_coding	2491.08	618	586
CHM13_G0000480	RSC1A1	protein_coding	1854	0	0
CHM13_G0000481	AL121992.2	lncRNA	256	3	1
CHM13_G0000482	PLEKHM2	protein_coding	1453.87	1215	459
CHM13_G0000483	AL450998.2	lncRNA	694.67	22	13
CHM13_G0000484	SLC25A34	protein_coding	1381	28	11
CHM13_G0000485	SLC25A34-AS1	lncRNA	639	1	0
CHM13_G0000486	TMEM82	protein_coding	1071.5	18	7
CHM13_G0000487	FBLIM1	protein_coding	1094.07	180	101
CHM13_G0000488	RPL12P14	processed_pseudogene	490	19	4
CHM13_G0000489	UQCRHL	protein_coding	2178	138	22
CHM13_G0000490	FLJ37453	lncRNA	2475	218	136
CHM13_G0000491	SPEN	protein_coding	6902.48	1637	674
CHM13_G0000492	AL034555.1	unprocessed_pseudogene	211	7	0
CHM13_G0000493	ZBTB17	protein_coding	854	1267	116
CHM13_G0000494	AL355994.4	processed_pseudogene	563	0	1
CHM13_G0000495	AL355994.1	unprocessed_pseudogene	260	2	0
CHM13_G0000496	AL355994.5	processed_pseudogene	236	1	1
CHM13_G0000497	TBC1D3P6	unprocessed_pseudogene	962	3	8
CHM13_G0000498	SRARP	protein_coding	3034	64	66
CHM13_G0000499	AL355994.3	lncRNA	508	0	0
CHM13_G0000500	HSPB7	protein_coding	844	900	1189
CHM13_G0000501	CLCNKA	protein_coding	2653	171	166
CHM13_G0000502	AL355994.2	unprocessed_pseudogene	704	9	7
CHM13_G0000503	CLCNKB	protein_coding	2562	249	255
CHM13_G0000504	FAM131C	protein_coding	1720	5057	1682
CHM13_G0000505	MSTRG.59	protein_coding	2034.44	349	132
CHM13_G0000506	AL451042.2	lncRNA	904	32	52
CHM13_G0000507	AL451042.1	lncRNA	544	3	11
CHM13_G0000508	ARHGEF19	protein_coding	1366.33	87	45
CHM13_G0000509	ARHGEF19-AS1	lncRNA	504	0	0
CHM13_G0000510	ANO7L1	transcribed_unprocessed_pseudogene	826.67	22	8
CHM13_G0000511	AL109627.1	lncRNA	2662	105	6
CHM13_G0000512	CPLANE2	protein_coding	955	195	32
CHM13_G0000513	MT1XP1	processed_pseudogene	186	0	0
CHM13_G0000514	FBXO42	protein_coding	6226	631	130
CHM13_G0000515	SZRD1	protein_coding	3473.4	509	100
CHM13_G0000516	RPL22P3	processed_pseudogene	381	7	1
CHM13_G0000517	SPATA21	protein_coding	1634	17	9
CHM13_G0000518	NECAP2	protein_coding	967.22	343	72
CHM13_G0000519	LINC01772	lncRNA	3245	20	17
CHM13_G0000520	CROCCP3	transcribed_unprocessed_pseudogene	1907.33	236	19
CHM13_G0000521	RNU1-1	snRNA	164	12160	7139
CHM13_G0000522	AL137802.2	lncRNA	1109	16	2
CHM13_G0000523	AL137802.3	lncRNA	1558	8	1
CHM13_G0000524	AL137802.1	lncRNA	327	0	0
CHM13_G0000525	LINC01783	lncRNA	1189.5	72	85
CHM13_G0000526	RNU1-6P	snRNA	144	0	0
CHM13_G0000527	NBPF1	protein_coding	4780.76	3868	1307
CHM13_G0000528	AL137798.2	lncRNA	817	245	103
CHM13_G0000529	AL355149.1	unprocessed_pseudogene	882	10	11
CHM13_G0000530	MST1L	transcribed_unprocessed_pseudogene	2067.17	77	23
CHM13_G0000531	CROCCP4	transcribed_unprocessed_pseudogene	606.5	5	53
CHM13_G0000532	AL021920.3	lncRNA	819	63	21
CHM13_G0000533	AL021920.2	unprocessed_pseudogene	1350	10	11
CHM13_G0000534	EIF1AXP1	processed_pseudogene	435	46	6
CHM13_G0000535	ESPNP	transcribed_unprocessed_pseudogene	1807.33	311	371
CHM13_G0000536	AL021920.1	lncRNA	406	0	0
CHM13_G0000537	CROCC	protein_coding	1766.23	980	330
CHM13_G0000538	RNU1-4	snRNA	164	163533	104572
CHM13_G0000539	CROCCP2	transcribed_unprocessed_pseudogene	2092	762	96
CHM13_G0000540	MST1P2	unprocessed_pseudogene	2476	109	28
CHM13_G0000541	AL137798.3	transcribed_unprocessed_pseudogene	166	0	0
CHM13_G0000542	AL137798.1	lncRNA	339	3	5
CHM13_G0000543	BX284668.1	lncRNA	644.5	0	2
CHM13_G0000544	BX284668.3	unprocessed_pseudogene	882	9	8
CHM13_G0000545	MIR3675	miRNA	73	0	0
CHM13_G0000546	BX284668.2	lncRNA	882	66	67
CHM13_G0000547	RNU1-5P	snRNA	144	0	0
CHM13_G0000548	BX284668.5	lncRNA	765.71	12	19
CHM13_G0000549	BX284668.4	processed_pseudogene	508	0	0
CHM13_G0000550	RNU1-2	snRNA	164	101940	106045
CHM13_G0000551	BX284668.6	lncRNA	438	20	2
CHM13_G0000552	MFAP2	protein_coding	1044.67	245	79
CHM13_G0000553	AC113174.1	unprocessed_pseudogene	105	0	0
CHM13_G0000554	AL049569.2	lncRNA	385	2	0
CHM13_G0000555	AL049569.1	lncRNA	636	12	3
CHM13_G0000556	ATP13A2	protein_coding	1544.14	602	157
CHM13_G0000557	AL049569.3	protein_coding	312	0	0
CHM13_G0000558	SDHB	protein_coding	917.86	389	84
CHM13_G0000559	PADI2	protein_coding	2991.5	312	409
CHM13_G0000560	LINC02783	lncRNA	2633	60	23
CHM13_G0000561	AL590644.1	lncRNA	1228	0	0
CHM13_G0000562	PADI1	protein_coding	2430	42	28
CHM13_G0000563	PADI3	protein_coding	3189	49	93
CHM13_G0000564	MIR3972	miRNA	87	0	0
CHM13_G0000565	PADI4	protein_coding	893	10	16
CHM13_G0000566	PADI6	protein_coding	2396	164	153
CHM13_G0000567	MSTRG.66	protein_coding	3849	1759	212
CHM13_G0000568	RCC2-AS1	lncRNA	311	0	0
CHM13_G0000569	ARHGEF10L	protein_coding	3706.47	713	245
CHM13_G0000570	LINC02810	lncRNA	700	2	3
CHM13_G0000571	ACTL8	protein_coding	1755.5	7	0
CHM13_G0000572	AL357509.1	lncRNA	2013	1	3
CHM13_G0000573	LINC01654	lncRNA	2471	4	8
CHM13_G0000574	IGSF21	protein_coding	1316.75	63	60
CHM13_G0000575	AL365209.1	TEC	6470	67	165
CHM13_G0000576	IGSF21-AS1	lncRNA	430	7	0
CHM13_G0000577	AL591896.1	lncRNA	491	0	0
CHM13_G0000578	KLHDC7A	protein_coding	5144	145	294
CHM13_G0000579	DYNLL1P3	processed_pseudogene	266	1	3
CHM13_G0000580	AL031737.1	processed_pseudogene	223	4	0
CHM13_G0000581	PAX7	protein_coding	6213	97	91
CHM13_G0000582	TAS1R2	protein_coding	2542	46	20
CHM13_G0000583	ALDH4A1	protein_coding	1928.17	213	29
CHM13_G0000584	MIR4695	miRNA	74	0	0
CHM13_G0000585	MIR1290	miRNA	78	0	0
CHM13_G0000586	IFFO2	protein_coding	1000	309	173
CHM13_G0000587	AL137127.1	lncRNA	3402	56	63
CHM13_G0000588	UBR4	protein_coding	1274.67	11127	2184
CHM13_G0000589	EMC1-AS1	lncRNA	507	17	8
CHM13_G0000590	EMC1	protein_coding	5411	969	158
CHM13_G0000591	MRTO4	protein_coding	1011.67	1308	99
CHM13_G0000592	AL035413.2	unprocessed_pseudogene	339	9	2
CHM13_G0000593	AKR7L	polymorphic_pseudogene	1271.25	44	18
CHM13_G0000594	AKR7A3	protein_coding	1215	47	13
CHM13_G0000595	AL035413.1	processed_pseudogene	525	1	5
CHM13_G0000596	AKR7A2	protein_coding	947	262	46
CHM13_G0000597	RNU6-1099P	snRNA	107	1	7
CHM13_G0000598	SLC66A1	protein_coding	1552	408	51
CHM13_G0000599	CAPZB	protein_coding	3699.51	875	339
CHM13_G0000600	RN7SL277P	misc_RNA	288	6	0
CHM13_G0000601	MICOS10	protein_coding	811.54	94	13
CHM13_G0000602	RNU4-28P	snRNA	141	0	1
CHM13_G0000603	AL031727.2	lncRNA	207	1	1
CHM13_G0000604	NBL1	protein_coding	1723.07	175	111
CHM13_G0000605	MICOS10-NBL1	protein_coding	803	0	4
CHM13_G0000606	AL031727.1	processed_pseudogene	455	12	7
CHM13_G0000607	HTR6	protein_coding	3800	127	59
CHM13_G0000608	TMCO4	protein_coding	1722	248	207
CHM13_G0000609	RNF186	protein_coding	1255	13	16
CHM13_G0000610	AL391883.1	lncRNA	447	0	0
CHM13_G0000611	OTUD3	protein_coding	6515	537	236
CHM13_G0000612	PLA2G2E	protein_coding	785	1	0
CHM13_G0000613	RN7SL304P	misc_RNA	301	0	0
CHM13_G0000614	PLA2G2A	protein_coding	567	33	53
CHM13_G0000615	PLA2G5	protein_coding	1202	24	22
CHM13_G0000616	PLA2G2D	protein_coding	2258.5	9	14
CHM13_G0000617	PLA2G2F	protein_coding	3425	12	12
CHM13_G0000618	Z98257.1	lncRNA	1479	56	74
CHM13_G0000619	PLA2G2C	protein_coding	1356.67	9	1
CHM13_G0000620	UBXN10-AS1	lncRNA	510	4	6
CHM13_G0000621	UBXN10	protein_coding	5562	73	105
CHM13_G0000622	LINC01757	lncRNA	550.5	0	1
CHM13_G0000623	Z98257.2	lncRNA	1189.5	9	5
CHM13_G0000624	VWA5B1	protein_coding	2605.12	113	35
CHM13_G0000625	AL020998.1	lncRNA	229	8	0
CHM13_G0000626	LINC01141	lncRNA	1116	11	12
CHM13_G0000627	AL139254.1	lncRNA	376	5	2
CHM13_G0000628	AL139254.2	lncRNA	1071	5	1
CHM13_G0000629	AL139254.3	lncRNA	674	0	0
CHM13_G0000630	CAMK2N1	protein_coding	1569	479	131
CHM13_G0000631	MUL1	protein_coding	2426	156	31
CHM13_G0000632	RPS4XP4	processed_pseudogene	763	11	2
CHM13_G0000633	FAM43B	protein_coding	2448	157	162
CHM13_G0000634	CDA	protein_coding	784.5	0	0
CHM13_G0000635	PINK1	protein_coding	1661	132	39
CHM13_G0000636	MIR6084	miRNA	110	0	0
CHM13_G0000637	PINK1-AS	lncRNA	4441	20	5
CHM13_G0000638	DDOST	protein_coding	1929	658	248
CHM13_G0000639	KIF17	protein_coding	1947	218	176
CHM13_G0000640	AL663074.2	unprocessed_pseudogene	479	0	0
CHM13_G0000641	SH2D5	protein_coding	1829.86	78	62
CHM13_G0000642	AL663074.1	lncRNA	299	3	0
CHM13_G0000643	HP1BP3	protein_coding	2276.59	1275	246
CHM13_G0000644	EIF4G3	protein_coding	2362.68	1723	324
CHM13_G0000645	RNU7-200P	snRNA	62	0	0
CHM13_G0000646	MIR1256	miRNA	119	2	0
CHM13_G0000647	RPS15AP6	processed_pseudogene	385	0	2
CHM13_G0000648	AL627311.1	processed_pseudogene	115	0	18
CHM13_G0000649	HSPE1P27	processed_pseudogene	296	2	2
CHM13_G0000650	AL031005.2	lncRNA	1111	12	20
CHM13_G0000651	ECE1	protein_coding	3153	393	151
CHM13_G0000652	AL031005.1	lncRNA	723	0	0
CHM13_G0000653	ECE1-AS1	lncRNA	2202	5	4
CHM13_G0000654	PPP1R11P1	processed_pseudogene	376	5	5
CHM13_G0000655	AL592309.1	unprocessed_pseudogene	649	2	0
CHM13_G0000656	AL592309.2	lncRNA	606	0	0
CHM13_G0000657	NBPF2P	unprocessed_pseudogene	661	10	1
CHM13_G0000658	HS6ST1P1	processed_pseudogene	1234	116	102
CHM13_G0000659	CROCCP5	unprocessed_pseudogene	830	42	10
CHM13_G0000660	MSTRG.78	protein_coding	921	360	92
CHM13_G0000661	PFN1P10	processed_pseudogene	171	0	0
CHM13_G0000662	ALPL	protein_coding	1733.43	66	22
CHM13_G0000663	LINC02596	lncRNA	821	6	3
CHM13_G0000664	RAP1GAP	protein_coding	3584	189	144
CHM13_G0000665	USP48	protein_coding	836.88	1499	238
CHM13_G0000666	AL590103.1	processed_pseudogene	307	2	0
CHM13_G0000667	LDLRAD2	protein_coding	2045.33	59	69
CHM13_G0000668	HSPG2	protein_coding	1370.22	9208	2196
CHM13_G0000669	AL590556.1	processed_pseudogene	483	0	1
CHM13_G0000670	AL590556.2	transcribed_unitary_pseudogene	1003	3	4
CHM13_G0000671	CELA3B	protein_coding	996	5	2
CHM13_G0000672	AL590556.3	lncRNA	1140.5	0	1
CHM13_G0000673	RN7SL386P	misc_RNA	297	1	0
CHM13_G0000674	RNU6-1022P	snRNA	104	0	0
CHM13_G0000675	CELA3A	protein_coding	637.33	0	0
CHM13_G0000676	RN7SL186P	misc_RNA	297	1	0
CHM13_G0000677	RNU6-776P	snRNA	104	0	0
CHM13_G0000678	LINC01635	lncRNA	1041	4	6
CHM13_G0000679	LINC00339	lncRNA	1037.69	200	22
CHM13_G0000680	CDC42	protein_coding	1907.51	1181	367
CHM13_G0000681	CDC42-AS1	lncRNA	2560	54	19
CHM13_G0000682	AL031281.1	transcribed_processed_pseudogene	222	0	0
CHM13_G0000683	CDC42-IT1	lncRNA	691	1	2
CHM13_G0000684	MPHOSPH6P1	processed_pseudogene	488	0	0
CHM13_G0000685	WNT4	protein_coding	3971	170	220
CHM13_G0000686	AL445253.1	lncRNA	811	2	5
CHM13_G0000687	MIR4418	miRNA	62	0	0
CHM13_G0000688	PPIAP34	processed_pseudogene	492	2	1
CHM13_G0000689	AL591122.1	TEC	1853	23	4
CHM13_G0000690	ZBTB40	protein_coding	4200.84	1175	456
CHM13_G0000691	ZBTB40-IT1	lncRNA	273	11	6
CHM13_G0000692	EPHA8	protein_coding	3410.5	137	279
CHM13_G0000693	MIR6127	miRNA	109	0	0
CHM13_G0000694	C1QA	protein_coding	976	36	10
CHM13_G0000695	C1QC	protein_coding	1130.67	6	17
CHM13_G0000696	C1QB	protein_coding	917.33	8	8
CHM13_G0000697	EPHB2	protein_coding	4014	273	163
CHM13_G0000698	MIR4684	miRNA	82	0	0
CHM13_G0000699	AL512444.1	lncRNA	480	2	3
CHM13_G0000700	MIR4253	miRNA	68	1	0
CHM13_G0000701	LACTBL1	protein_coding	1594.5	107	98
CHM13_G0000702	TEX46	protein_coding	500	5	6
CHM13_G0000703	MSTRG.84	protein_coding	3034.02	1206	352
CHM13_G0000704	AL031428.1	lncRNA	666	11	14
CHM13_G0000705	MIR3115	miRNA	68	0	1
CHM13_G0000706	AL031428.2	miRNA	77	0	0
CHM13_G0000707	LUZP1	protein_coding	6201.66	443	168
CHM13_G0000708	AL161672.1	processed_pseudogene	818	0	2
CHM13_G0000709	RNU6-514P	snRNA	107	0	0
CHM13_G0000710	RNU6-135P	snRNA	101	1	0
CHM13_G0000711	HTR1D	protein_coding	2836	28	29
CHM13_G0000712	AL109936.2	processed_pseudogene	460	0	0
CHM13_G0000713	LINC01355	lncRNA	3943	75	32
CHM13_G0000714	AL109936.8	lncRNA	604	4	2
CHM13_G0000715	HNRNPR	protein_coding	1475.79	1934	257
CHM13_G0000716	ZNF436	protein_coding	4465	145	103
CHM13_G0000717	ZNF436-AS1	lncRNA	850.29	135	599
CHM13_G0000718	AL109936.1	misc_RNA	93	0	0
CHM13_G0000719	AL109936.3	lncRNA	650	0	0
CHM13_G0000720	TCEA3	protein_coding	1719	55	27
CHM13_G0000721	AL357134.1	processed_pseudogene	426	2	0
CHM13_G0000722	ASAP3	protein_coding	1659.5	396	121
CHM13_G0000723	E2F2	protein_coding	655.04	269	84
CHM13_G0000724	AL021154.1	lncRNA	456	6	1
CHM13_G0000725	ID3	protein_coding	821.67	1442	554
CHM13_G0000726	AL450043.1	lncRNA	1322	6	1
CHM13_G0000727	MDS2	lncRNA	1408	21	27
CHM13_G0000728	AL451000.1	unprocessed_pseudogene	1225	14	29
CHM13_G0000729	RPL11	protein_coding	631.42	3578	487
CHM13_G0000730	ELOA-AS1	lncRNA	1017	42	21
CHM13_G0000731	ELOA	protein_coding	2671	520	148
CHM13_G0000732	PITHD1	protein_coding	1590	552	18
CHM13_G0000733	LYPLA2	protein_coding	1117	1118	46
CHM13_G0000734	GALE	protein_coding	1794.79	956	321
CHM13_G0000735	HMGCL	protein_coding	1275.67	391	44
CHM13_G0000736	FUCA1	protein_coding	2043	214	152
CHM13_G0000737	CNR2	protein_coding	5271	19	6
CHM13_G0000738	BTBD6P1	processed_pseudogene	1255	303	315
CHM13_G0000739	AL590609.2	lncRNA	210	0	0
CHM13_G0000740	MIR378F	miRNA	78	0	0
CHM13_G0000741	H3P1	processed_pseudogene	368	28	38
CHM13_G0000742	PNRC2	protein_coding	2502	2926	122
CHM13_G0000743	SRSF10	protein_coding	1092.44	3234	609
CHM13_G0000744	AL590609.1	processed_pseudogene	328	144	219
CHM13_G0000745	AL591178.1	lncRNA	454	0	0
CHM13_G0000746	MYOM3	protein_coding	3491.25	167	296
CHM13_G0000747	MYOM3-AS1	lncRNA	461	0	1
CHM13_G0000748	IL22RA1	protein_coding	2817	21	18
CHM13_G0000749	IFNLR1	protein_coding	1828.6	129	42
CHM13_G0000750	LINC02800	lncRNA	1847	94	6
CHM13_G0000751	GRHL3-AS1	lncRNA	856	14	9
CHM13_G0000752	GRHL3	protein_coding	1491.89	116	30
CHM13_G0000753	STPG1	protein_coding	1685	418	105
CHM13_G0000754	MSTRG.91	protein_coding	6609	408	119
CHM13_G0000755	RCAN3AS	lncRNA	425	2	0
CHM13_G0000756	RCAN3	protein_coding	2326.25	155	87
CHM13_G0000757	NCMAP-DT	lncRNA	1445	3	1
CHM13_G0000758	NCMAP	protein_coding	4022.5	21	2
CHM13_G0000759	AL445686.1	processed_pseudogene	348	0	0
CHM13_G0000760	Y_RNA	misc_RNA	103	0	3
CHM13_G0000761	SRRM1	protein_coding	1207.28	3244	349
CHM13_G0000762	AL445648.1	lncRNA	965	4	0
CHM13_G0000763	CLIC4	protein_coding	4253	993	170
CHM13_G0000764	RNU6-1208P	snRNA	107	4	0
CHM13_G0000765	RUNX3	protein_coding	4267	170	200
CHM13_G0000766	MIR6731	miRNA	72	0	0
CHM13_G0000767	RUNX3-AS1	lncRNA	820	4	2
CHM13_G0000768	AL445471.1	lncRNA	2443	177	235
CHM13_G0000769	MIR4425	miRNA	84	0	0
CHM13_G0000770	LINC02793	lncRNA	932	3	2
CHM13_G0000771	AL050344.1	lncRNA	552	1	0
CHM13_G0000772	IFITM3P7	processed_pseudogene	402	0	3
CHM13_G0000773	AL031432.1	lncRNA	988	0	0
CHM13_G0000774	SYF2	protein_coding	1037.87	517	91
CHM13_G0000775	AL031432.4	lncRNA	2190	173	106
CHM13_G0000776	AL031432.5	lncRNA	760	78	186
CHM13_G0000777	RSRP1	protein_coding	1070.77	1954	207
CHM13_G0000778	AL031432.3	lncRNA	485	14	13
CHM13_G0000779	AL031432.2	unprocessed_pseudogene	459	34	8
CHM13_G0000780	RHD	protein_coding	1669.55	26	32
CHM13_G0000781	SDHDP6	processed_pseudogene	480	21	2
CHM13_G0000782	AL928711.1	unprocessed_pseudogene	459	10	0
CHM13_G0000783	TMEM50A	protein_coding	776	610	255
CHM13_G0000784	RHCE	protein_coding	1810	123	126
CHM13_G0000785	AL031284.1	processed_pseudogene	478	16	4
CHM13_G0000786	MACO1	protein_coding	3940	383	120
CHM13_G0000787	LDLRAP1	protein_coding	912	253	69
CHM13_G0000788	AL606491.1	lncRNA	483	10	0
CHM13_G0000789	MAN1C1	protein_coding	2576.38	174	125
CHM13_G0000790	AL031280.1	lncRNA	2224	7	1
CHM13_G0000791	SELENON	protein_coding	3315	460	237
CHM13_G0000792	AL020996.2	protein_coding	451	0	0
CHM13_G0000793	AL020996.1	lncRNA	1087	101	26
CHM13_G0000794	MTFR1L	protein_coding	1242.18	621	36
CHM13_G0000795	AUNIP	protein_coding	1337.33	105	33
CHM13_G0000796	AL020996.3	lncRNA	222	0	0
CHM13_G0000797	AL033528.3	lncRNA	849	10	1
CHM13_G0000798	PAQR7	protein_coding	2685	60	31
CHM13_G0000799	AL033528.1	misc_RNA	110	0	0
CHM13_G0000800	STMN1	protein_coding	1025.54	1896	129
CHM13_G0000801	SNRPFP2	processed_pseudogene	251	0	0
CHM13_G0000802	AL033528.2	processed_pseudogene	140	0	2
CHM13_G0000803	MIR3917	miRNA	93	0	0
CHM13_G0000804	PAFAH2	protein_coding	1240.43	257	90
CHM13_G0000805	RNU6-110P	snRNA	104	0	0
CHM13_G0000806	AL592064.1	scaRNA	125	0	0
CHM13_G0000807	AL592064.2	scaRNA	84	0	0
CHM13_G0000808	EXTL1	protein_coding	1546.5	137	208
CHM13_G0000809	SLC30A2	protein_coding	2353.67	19	23
CHM13_G0000810	AL391650.2	lncRNA	942	35	0
CHM13_G0000811	TRIM63	protein_coding	1567.5	12	19
CHM13_G0000812	PDIK1L	protein_coding	3370.5	171	82
CHM13_G0000813	FAM110D	protein_coding	2800	33	30
CHM13_G0000814	C1orf232	protein_coding	775.5	32	14
CHM13_G0000815	AL391650.1	protein_coding	825.17	93	38
CHM13_G0000816	ZNF593	protein_coding	638	0	0
CHM13_G0000817	CNKSR1	protein_coding	716	291	184
CHM13_G0000818	CATSPER4	protein_coding	1738	12	31
CHM13_G0000819	ZPLD2P	transcribed_unprocessed_pseudogene	1047.5	13	9
CHM13_G0000820	AL355877.2	unprocessed_pseudogene	899	1	0
CHM13_G0000821	CEP85	protein_coding	2384	3867	202
CHM13_G0000822	AL355877.1	processed_pseudogene	358	9	0
CHM13_G0000823	SH3BGRL3	protein_coding	768	203	44
CHM13_G0000824	UBXN11	protein_coding	1601.5	1523	94
CHM13_G0000825	CD52	protein_coding	476.33	18	4
CHM13_G0000826	CRYBG2	protein_coding	2005.64	103	49
CHM13_G0000827	AL451139.1	processed_pseudogene	346	0	0
CHM13_G0000828	ZNF683	protein_coding	1097.44	14	32
CHM13_G0000829	LIN28A	protein_coding	3715.5	70	90
CHM13_G0000830	DHDDS	protein_coding	2673	467	58
CHM13_G0000831	AL513365.1	processed_pseudogene	535	0	0
CHM13_G0000832	DHDDS-AS1	lncRNA	834.5	8	2
CHM13_G0000833	HMGN2	protein_coding	1671.36	5326	213
CHM13_G0000834	DPPA2P2	processed_pseudogene	897	2	1
CHM13_G0000835	RPS6KA1	protein_coding	1339	566	143
CHM13_G0000836	MIR1976	miRNA	52	0	0
CHM13_G0000837	RN7SL679P	misc_RNA	304	0	0
CHM13_G0000838	Y_RNA	misc_RNA	102	0	0
CHM13_G0000839	RNU7-29P	snRNA	64	0	0
CHM13_G0000840	AL627313.1	processed_pseudogene	238	1	1
CHM13_G0000841	AL627082.2	snoRNA	104	0	0
CHM13_G0000842	AL627082.1	processed_pseudogene	235	1	2
CHM13_G0000843	AL512408.1	lncRNA	2000	30	22
CHM13_G0000844	ARID1A	protein_coding	1912.1	1632	584
CHM13_G0000845	PIGV	protein_coding	3286	171	43
CHM13_G0000846	RN7SL165P	misc_RNA	291	0	0
CHM13_G0000847	AL034380.2	unprocessed_pseudogene	177	20	26
CHM13_G0000848	ZDHHC18	protein_coding	1696.2	365	154
CHM13_G0000849	SFN	protein_coding	1304	390	505
CHM13_G0000850	GPN2	protein_coding	4665	467	104
CHM13_G0000851	AL034380.1	lncRNA	306	0	0
CHM13_G0000852	GPATCH3	protein_coding	2125	415	162
CHM13_G0000853	NUDC	protein_coding	1441.23	1301	120
CHM13_G0000854	NR0B2	protein_coding	1165	35	46
CHM13_G0000855	KDF1	protein_coding	1651	31	24
CHM13_G0000856	RPL12P13	unprocessed_pseudogene	497	1	0
CHM13_G0000857	AL356390.1	processed_pseudogene	397	0	2
CHM13_G0000858	OSTCP2	processed_pseudogene	444	0	0
CHM13_G0000859	TRNP1	protein_coding	1961	77	102
CHM13_G0000860	TENT5B	protein_coding	2382	185	296
CHM13_G0000861	SLC9A1	protein_coding	4737	441	79
CHM13_G0000862	AL590640.2	processed_pseudogene	528	21	11
CHM13_G0000863	CHCHD3P3	processed_pseudogene	640	0	0
CHM13_G0000864	NPM1P39	processed_pseudogene	861	39	3
CHM13_G0000865	SNRPEP7	processed_pseudogene	220	0	0
CHM13_G0000866	AL590640.1	lncRNA	379	2	0
CHM13_G0000867	WDTC1	protein_coding	3574.6	926	294
CHM13_G0000868	Y_RNA	misc_RNA	104	4	0
CHM13_G0000869	FO393419.3	processed_pseudogene	282	0	0
CHM13_G0000870	TMEM222	protein_coding	1471.91	510	52
CHM13_G0000871	RNU6-48P	snRNA	107	0	14
CHM13_G0000872	ACTG1P20	processed_pseudogene	468	4	2
CHM13_G0000873	SYTL1	protein_coding	1645.18	327	180
CHM13_G0000874	MAP3K6	protein_coding	4309	699	572
CHM13_G0000875	FCN3	protein_coding	1026	39	3
CHM13_G0000876	CD164L2	protein_coding	1116.67	3072	738
CHM13_G0000877	FO393419.1	processed_pseudogene	355	0	0
CHM13_G0000878	GPR3	protein_coding	2137	64	21
CHM13_G0000879	WASF2	protein_coding	2851.12	462	255
CHM13_G0000880	FO393419.2	lncRNA	428	0	0
CHM13_G0000881	BX293535.1	lncRNA	283	0	0
CHM13_G0000882	AHDC1	protein_coding	2654.82	426	268
CHM13_G0000883	FGR	protein_coding	1722.14	114	38
CHM13_G0000884	AL031729.1	processed_pseudogene	192	4	1
CHM13_G0000885	LINC02574	lncRNA	441	0	0
CHM13_G0000886	IFI6	protein_coding	822.67	1800	105
CHM13_G0000887	AL445490.1	lncRNA	541.67	86	13
CHM13_G0000888	RNU6-949P	snRNA	107	0	0
CHM13_G0000889	CHMP1AP1	processed_pseudogene	662	1	0
CHM13_G0000890	RNU6-424P	snRNA	105	0	0
CHM13_G0000891	AL020997.5	lncRNA	935	35	212
CHM13_G0000892	FAM76A	protein_coding	1584.14	233	44
CHM13_G0000893	AL020997.1	processed_pseudogene	349	0	0
CHM13_G0000894	RPEP3	processed_pseudogene	676	2	0
CHM13_G0000895	STX12	protein_coding	1053.4	517	73
CHM13_G0000896	AL020997.2	lncRNA	184	2	6
CHM13_G0000897	AL020997.3	lncRNA	359	13	0
CHM13_G0000898	RNU6-1245P	snRNA	106	0	0
CHM13_G0000899	AL020997.4	lncRNA	1471	0	3
CHM13_G0000900	PPP1R8	protein_coding	2414	465	69
CHM13_G0000901	SCARNA1	scaRNA	166	465	191
CHM13_G0000902	THEMIS2	protein_coding	1426.36	172	57
CHM13_G0000903	RPA2	protein_coding	1237	824	81
CHM13_G0000904	SMPDL3B	protein_coding	1437.33	78	21
CHM13_G0000905	AL512288.1	lncRNA	491	2	0
CHM13_G0000906	XKR8	protein_coding	2265.47	94	75
CHM13_G0000907	EYA3	protein_coding	2459	520	102
CHM13_G0000908	AL512288.2	processed_pseudogene	367	6	6
CHM13_G0000909	RN7SL559P	misc_RNA	297	9	0
CHM13_G0000910	SPCS2P4	processed_pseudogene	681	124	4
CHM13_G0000911	AL137792.2	processed_pseudogene	235	0	0
CHM13_G0000912	AL137792.1	processed_pseudogene	557	2	4
CHM13_G0000913	RNU6-176P	snRNA	105	1	0
CHM13_G0000914	PTAFR	protein_coding	3241	38	14
CHM13_G0000915	DNAJC8	protein_coding	1600	1559	107
CHM13_G0000916	ATP5IF1	protein_coding	503	2018	145
CHM13_G0000917	AL353622.1	lncRNA	1945	144	0
CHM13_G0000918	AL353622.2	lncRNA	425	34	13
CHM13_G0000919	SESN2	protein_coding	3462	1885	241
CHM13_G0000920	MED18	protein_coding	902.6	147	56
CHM13_G0000921	PHACTR4	protein_coding	4659.88	484	80
CHM13_G0000922	Y_RNA	misc_RNA	101	0	0
CHM13_G0000923	CR391992.1	processed_pseudogene	394	0	2
CHM13_G0000924	RNU6ATAC27P	snRNA	119	3	0
CHM13_G0000925	RCC1	protein_coding	1073.64	1750	347
CHM13_G0000926	SNHG3	lncRNA	2577.3	2565	281
CHM13_G0000927	SNORA73A	snoRNA	206	0	0
CHM13_G0000928	SNORA73B	snoRNA	204	43306	42383
CHM13_G0000929	PRDX3P2	processed_pseudogene	611	7	3
CHM13_G0000930	AL513497.1	TEC	2083	20	9
CHM13_G0000931	TRNAU1AP	protein_coding	1133.6	829	112
CHM13_G0000932	SNHG12	lncRNA	808.18	2647	216
CHM13_G0000933	SNORD99	snoRNA	74	41	43
CHM13_G0000934	SNORA61	snoRNA	130	0	0
CHM13_G0000935	SNORA44	snoRNA	132	0	0
CHM13_G0000936	SNORA16A	snoRNA	137	0	0
CHM13_G0000937	SNORA16A	snoRNA	135	0	0
CHM13_G0000938	TAF12	protein_coding	1040.5	394	58
CHM13_G0000939	RAB42	protein_coding	1403.5	16	18
CHM13_G0000940	LINC01715	lncRNA	656	63	36
CHM13_G0000941	AL360012.1	lncRNA	131	0	0
CHM13_G0000942	RNU11	snRNA	134	0	0
CHM13_G0000943	GMEB1	protein_coding	3070	133	60
CHM13_G0000944	AL645729.1	scaRNA	130	0	0
CHM13_G0000945	YTHDF2	protein_coding	1162.72	2001	216
CHM13_G0000946	OPRD1	protein_coding	9314	160	123
CHM13_G0000947	AL009181.1	lncRNA	1085	6	1
CHM13_G0000948	Y_RNA	misc_RNA	110	0	0
CHM13_G0000949	EPB41	protein_coding	3627.68	757	219
CHM13_G0000950	AL138785.1	processed_pseudogene	331	0	0
CHM13_G0000951	Y_RNA	misc_RNA	101	0	3
CHM13_G0000952	Metazoa_SRP	misc_RNA	282	0	0
CHM13_G0000953	TMEM200B	protein_coding	2510.5	143	105
CHM13_G0000954	AL357500.1	lncRNA	279	6	0
CHM13_G0000955	SRSF4	protein_coding	2334.32	3433	308
CHM13_G0000956	AL357500.2	misc_RNA	169	0	0
CHM13_G0000957	MECR	protein_coding	571	690	116
CHM13_G0000958	AL590729.1	lncRNA	573	14	5
CHM13_G0000959	PTPRU	protein_coding	4589.37	1273	487
CHM13_G0000960	LINC01756	lncRNA	2148	11	3
CHM13_G0000961	AL671862.1	unprocessed_pseudogene	349	1	2
CHM13_G0000962	AC092265.1	lncRNA	498	1	0
CHM13_G0000963	AL645944.2	lncRNA	1953	28	10
CHM13_G0000964	AL645944.1	processed_pseudogene	493	0	0
CHM13_G0000965	LINC01648	lncRNA	1519	1	3
CHM13_G0000966	AL137076.1	lncRNA	551	0	3
CHM13_G0000967	AL021921.1	processed_pseudogene	93	0	0
CHM13_G0000968	AL161638.2	lncRNA	507	0	1
CHM13_G0000969	AL161638.1	lncRNA	481	0	0
CHM13_G0000970	MATN1	protein_coding	1904.67	51	11
CHM13_G0000971	MATN1-AS1	lncRNA	1785.4	13671	19772
CHM13_G0000972	AL137857.1	lncRNA	1077	4	0
CHM13_G0000973	LAPTM5	protein_coding	1363.33	31	10
CHM13_G0000974	MIR4420	miRNA	77	0	0
CHM13_G0000975	AL137027.1	lncRNA	444	0	0
CHM13_G0000976	LINC01778	lncRNA	1117.71	29	41
CHM13_G0000977	RN7SKP91	misc_RNA	288	7	2
CHM13_G0000978	AL445235.1	lncRNA	1733	34	61
CHM13_G0000979	SDC3	protein_coding	5855.12	432	188
CHM13_G0000980	RN7SL371P	misc_RNA	266	0	0
CHM13_G0000981	PUM1	protein_coding	954.73	3093	586
CHM13_G0000982	AL356320.2	processed_pseudogene	507	12	6
CHM13_G0000983	AL356320.1	processed_pseudogene	163	2	7
CHM13_G0000984	SELENOWP1	processed_pseudogene	252	0	2
CHM13_G0000985	AC114495.1	processed_pseudogene	436	0	3
CHM13_G0000986	NKAIN1	protein_coding	1030	37	62
CHM13_G0000987	SNRNP40	protein_coding	581	505	70
CHM13_G0000988	AC114495.2	processed_pseudogene	437	29	8
CHM13_G0000989	ZCCHC17	protein_coding	1224.62	475	25
CHM13_G0000990	AL451070.1	lncRNA	439	2	1
CHM13_G0000991	FABP3	protein_coding	738	16	11
CHM13_G0000992	SERINC2	protein_coding	2823	404	175
CHM13_G0000993	AC209007.1	processed_pseudogene	1342	0	4
CHM13_G0000994	RNU6-40P	snRNA	107	1	0
CHM13_G0000995	LDC1P	transcribed_unitary_pseudogene	1520.2	10	13
CHM13_G0000996	Y_RNA	misc_RNA	114	0	0
CHM13_G0000997	LINC01226	lncRNA	3607	19	7
CHM13_G0000998	AC114488.1	lncRNA	488.5	12	2
CHM13_G0000999	TINAGL1	protein_coding	680	467	1633
CHM13_G0001000	HCRTR1	protein_coding	1493	26	21
CHM13_G0001001	PEF1	protein_coding	1614	335	37
CHM13_G0001002	PEF1-AS1	lncRNA	694.62	12	2
CHM13_G0001003	AC114488.2	lncRNA	480	2	25
CHM13_G0001004	COL16A1	protein_coding	1378.24	685	196
CHM13_G0001005	ADGRB2	protein_coding	1254	4780	1445
CHM13_G0001006	MIR4254	miRNA	76	1	0
CHM13_G0001007	AL354919.2	lncRNA	537	0	2
CHM13_G0001008	SPOCD1	protein_coding	3481.34	112	82
CHM13_G0001009	AL354919.1	lncRNA	2256	7	3
CHM13_G0001010	AL136115.2	lncRNA	587	0	0
CHM13_G0001011	PTP4A2	protein_coding	1015.78	1325	344
CHM13_G0001012	AL136115.1	lncRNA	517	12	6
CHM13_G0001013	AL136115.3	lncRNA	1873	1	0
CHM13_G0001014	KHDRBS1	protein_coding	2040.35	1524	279
CHM13_G0001015	AL445248.1	lncRNA	624	14	1
CHM13_G0001016	TMEM39B	protein_coding	1388.33	378	64
CHM13_G0001017	MIR5585	miRNA	59	0	0
CHM13_G0001018	Metazoa_SRP	misc_RNA	291	0	0
CHM13_G0001019	KPNA6	protein_coding	6405.87	1049	224
CHM13_G0001020	AL049795.2	lncRNA	667	0	0
CHM13_G0001021	MSTRG.124	protein_coding	4865	2015	218
CHM13_G0001022	CCDC28B	protein_coding	985	244	21
CHM13_G0001023	AL049795.1	lncRNA	668.42	25	10
CHM13_G0001024	IQCC	protein_coding	2117.67	465	38
CHM13_G0001025	DCDC2B	protein_coding	1606	24	7
CHM13_G0001026	TMEM234	protein_coding	2736	697	58
CHM13_G0001027	EIF3I	protein_coding	643	1548	106
CHM13_G0001028	MTMR9LP	transcribed_unprocessed_pseudogene	1916	119	89
CHM13_G0001029	FAM167B	protein_coding	947	4	12
CHM13_G0001030	LCK	protein_coding	1247.71	94	34
CHM13_G0001031	Metazoa_SRP	misc_RNA	260	0	0
CHM13_G0001032	Y_RNA	misc_RNA	110	2	0
CHM13_G0001033	HDAC1	protein_coding	696.81	5241	372
CHM13_G0001034	MARCKSL1	protein_coding	1546	808	129
CHM13_G0001035	AL109945.1	lncRNA	687	0	3
CHM13_G0001036	TSSK3	protein_coding	570	24	7
CHM13_G0001037	FAM229A	protein_coding	2759	327	152
CHM13_G0001038	BSDC1	protein_coding	1605.28	1307	186
CHM13_G0001039	GAPDHP20	processed_pseudogene	1007	4	0
CHM13_G0001040	AL356986.1	processed_pseudogene	341	6	6
CHM13_G0001041	LRRC37A12P	unprocessed_pseudogene	1801	3	8
CHM13_G0001042	RN7SL122P	misc_RNA	301	0	0
CHM13_G0001043	AL033529.1	protein_coding	3447	10	0
CHM13_G0001044	ZBTB8B	protein_coding	12831	129	82
CHM13_G0001045	ZBTB8A	protein_coding	4510	87	33
CHM13_G0001046	ZBTB8OS	protein_coding	1601	330	46
CHM13_G0001047	AC114489.1	misc_RNA	102	0	0
CHM13_G0001048	RBBP4	protein_coding	2178.86	1435	205
CHM13_G0001049	SYNC	protein_coding	1824	83	113
CHM13_G0001050	AC114489.2	lncRNA	395	2	0
CHM13_G0001051	KIAA1522	protein_coding	5293.36	627	156
CHM13_G0001052	YARS1	protein_coding	1992.29	4384	585
CHM13_G0001053	S100PBP	protein_coding	4129.61	571	109
CHM13_G0001054	FNDC5	protein_coding	815.06	145	167
CHM13_G0001055	HPCA	protein_coding	705.6	44	16
CHM13_G0001056	TMEM54	protein_coding	765.33	358	195
CHM13_G0001057	AL031602.2	lncRNA	575	0	0
CHM13_G0001058	RNF19B	protein_coding	2560	137	93
CHM13_G0001059	AL031602.1	TEC	375	18	2
CHM13_G0001060	AL355864.1	processed_pseudogene	526	9	20
CHM13_G0001061	AL355864.2	unprocessed_pseudogene	863	6	4
CHM13_G0001062	AL020995.1	lncRNA	1680	14	0
CHM13_G0001063	AK2	protein_coding	2840	3064	317
CHM13_G0001064	Metazoa_SRP	misc_RNA	345	0	0
CHM13_G0001065	AZIN2	protein_coding	1712.29	292	115
CHM13_G0001066	AL662907.1	TEC	1360	17	6
CHM13_G0001067	TRIM62	protein_coding	1641.75	249	185
CHM13_G0001068	AL662907.2	TEC	3447	16	6
CHM13_G0001069	AL662907.3	lncRNA	981.5	0	1
CHM13_G0001070	ZNF362	protein_coding	2936	196	136
CHM13_G0001071	AL513327.2	lncRNA	469	0	0
CHM13_G0001072	A3GALT2	protein_coding	1023	52	74
CHM13_G0001073	AL513327.1	lncRNA	878.31	38	16
CHM13_G0001074	PHC2	protein_coding	876.22	457	226
CHM13_G0001075	MIR3605	miRNA	100	0	2
CHM13_G0001076	RN7SKP16	misc_RNA	299	6	16
CHM13_G0001077	PHC2-AS1	lncRNA	490	2	7
CHM13_G0001078	TLR12P	unitary_pseudogene	2706	11	3
CHM13_G0001079	ZSCAN20	protein_coding	2520	307	45
CHM13_G0001080	AC115285.1	processed_pseudogene	736	1	4
CHM13_G0001081	CSMD2	protein_coding	6604.5	265	239
CHM13_G0001082	HSPD1P14	processed_pseudogene	1618	28	2
CHM13_G0001083	HMGB4	protein_coding	1478.75	15	14
CHM13_G0001084	CSMD2-AS1	lncRNA	886.95	20	16
CHM13_G0001085	RNA5SP42	rRNA_pseudogene	115	48	26
CHM13_G0001086	C1orf94	protein_coding	2593	23	86
CHM13_G0001087	AC115286.1	processed_pseudogene	434	0	0
CHM13_G0001088	AC099565.1	lncRNA	1426	3	2
CHM13_G0001089	MIR552	miRNA	96	0	0
CHM13_G0001090	SMIM12	protein_coding	1539.83	403	162
CHM13_G0001091	GJB5	protein_coding	1355	8	2
CHM13_G0001092	GJB4	protein_coding	1444	4	1
CHM13_G0001093	AL121988.1	lncRNA	560	0	0
CHM13_G0001094	GJB3	protein_coding	2192	69	118
CHM13_G0001095	GJA4	protein_coding	1339	283	423
CHM13_G0001096	AL122010.1	lncRNA	720	0	0
CHM13_G0001097	DLGAP3	protein_coding	2660.67	155	117
CHM13_G0001098	AC114490.3	protein_coding	3163	2	3
CHM13_G0001099	AC114490.1	transcribed_unitary_pseudogene	1406.5	11	0
CHM13_G0001100	AC114490.2	protein_coding	3099	0	2
CHM13_G0001101	TMEM35B	protein_coding	922	1	2
CHM13_G0001102	ZMYM6	protein_coding	2289.44	153	38
CHM13_G0001103	ZMYM1	protein_coding	3057	586	200
CHM13_G0001104	RPL12P45	processed_pseudogene	478	2	1
CHM13_G0001105	EFCAB14P1	processed_pseudogene	463	2	0
CHM13_G0001106	AL590434.1	lncRNA	1886	20	18
CHM13_G0001107	SFPQ	protein_coding	2049.49	3799	1028
CHM13_G0001108	Y_RNA	misc_RNA	94	0	1
CHM13_G0001109	MSTRG.140	protein_coding	1016.74	752	323
CHM13_G0001110	RN7SL503P	misc_RNA	303	0	2
CHM13_G0001111	SNORA62	snoRNA	152	0	0
CHM13_G0001112	RPL5P4	processed_pseudogene	886	34	8
CHM13_G0001113	ZMYM4-AS1	lncRNA	459	0	0
CHM13_G0001114	Metazoa_SRP	misc_RNA	323	0	0
CHM13_G0001115	KIAA0319L	protein_coding	3043.03	1476	454
CHM13_G0001116	AC004865.1	processed_pseudogene	1003	3	11
CHM13_G0001117	NCDN	protein_coding	2296.17	696	64
CHM13_G0001118	AC004865.2	lncRNA	567.5	42	19
CHM13_G0001119	TFAP2E	protein_coding	1812	293	248
CHM13_G0001120	PSMB2	protein_coding	2508.65	609	82
CHM13_G0001121	C1orf216	protein_coding	2628	303	166
CHM13_G0001122	CLSPN	protein_coding	5565.94	870	130
CHM13_G0001123	AL354864.1	lncRNA	539	5	1
CHM13_G0001124	AGO4	protein_coding	2696	438	198
CHM13_G0001125	AGO1	protein_coding	2836	645	159
CHM13_G0001126	CFAP97P1	processed_pseudogene	483	0	0
CHM13_G0001127	AL139286.2	lncRNA	1802	15	1
CHM13_G0001128	AL139286.1	lncRNA	396	0	0
CHM13_G0001129	MSTRG.144	protein_coding	11223.9	870	245
CHM13_G0001130	AL138787.2	lncRNA	376	1	0
CHM13_G0001131	AL138787.1	transcribed_processed_pseudogene	1286	3	4
CHM13_G0001132	TEKT2	protein_coding	1327	136	150
CHM13_G0001133	ADPRS	protein_coding	1651	490	32
CHM13_G0001134	COL8A2	protein_coding	2036	178	146
CHM13_G0001135	TRAPPC3	protein_coding	590	579	87
CHM13_G0001136	MAP7D1	protein_coding	1004.53	1963	203
CHM13_G0001137	RN7SL131P	misc_RNA	256	0	0
CHM13_G0001138	THRAP3	protein_coding	4011.09	1567	208
CHM13_G0001139	UBE2V2P4	processed_pseudogene	259	0	0
CHM13_G0001140	SH3D21	protein_coding	2836.76	197	97
CHM13_G0001141	EVA1B	protein_coding	876.5	0	0
CHM13_G0001142	AL591845.1	lncRNA	4878	64	84
CHM13_G0001143	STK40	protein_coding	4837	804	99
CHM13_G0001144	LSM10	protein_coding	755.67	165	44
CHM13_G0001145	RNU4-27P	snRNA	139	1	0
CHM13_G0001146	OSCP1	protein_coding	798.33	57	31
CHM13_G0001147	SNORA63C	snoRNA	129	8	11
CHM13_G0001148	MRPS15	protein_coding	1306.5	398	80
CHM13_G0001149	CSF3R	protein_coding	3799.02	46	48
CHM13_G0001150	FTLP18	processed_pseudogene	523	0	1
CHM13_G0001151	AL596257.1	lncRNA	2694	17	11
CHM13_G0001152	AC117945.2	lncRNA	1521	8	12
CHM13_G0001153	AC117945.1	lncRNA	620.5	1	2
CHM13_G0001154	GRIK3	protein_coding	3388.5	430	251
CHM13_G0001155	AL031430.1	lncRNA	1040	90	1
CHM13_G0001156	AL353604.1	lncRNA	1804.33	29	18
CHM13_G0001157	MIR4255	miRNA	72	0	0
CHM13_G0001158	RNU6-636P	snRNA	107	0	0
CHM13_G0001159	RNA5SP43	rRNA_pseudogene	110	0	0
CHM13_G0001160	RPS29P6	processed_pseudogene	145	0	0
CHM13_G0001161	LINC01137	lncRNA	1631	20	9
CHM13_G0001162	ZC3H12A	protein_coding	2654	263	208
CHM13_G0001163	MIR6732	miRNA	60	0	0
CHM13_G0001164	MEAF6	protein_coding	2147	445	97
CHM13_G0001165	MIR5581	miRNA	60	11	0
CHM13_G0001166	SNIP1	protein_coding	2207	298	81
CHM13_G0001167	FTH1P1	processed_pseudogene	532	2	0
CHM13_G0001168	AL034379.1	processed_pseudogene	253	0	0
CHM13_G0001169	DNALI1	protein_coding	1776.5	36	23
CHM13_G0001170	GNL2	protein_coding	422	1324	260
CHM13_G0001171	AL513220.1	lncRNA	1326	0	0
CHM13_G0001172	RSPO1	protein_coding	2883	19	31
CHM13_G0001173	C1orf109	protein_coding	2355	655	123
CHM13_G0001174	CDCA8	protein_coding	2303	768	386
CHM13_G0001175	EPHA10	protein_coding	5476	1306	386
CHM13_G0001176	Y_RNA	misc_RNA	101	0	0
CHM13_G0001177	ACTN4P2	processed_pseudogene	1892	7	9
CHM13_G0001178	AL929472.1	processed_pseudogene	429	13	14
CHM13_G0001179	MANEAL	protein_coding	2327	203	289
CHM13_G0001180	AL929472.3	lncRNA	700	0	0
CHM13_G0001181	YRDC	protein_coding	1848	139	38
CHM13_G0001182	C1orf122	protein_coding	1253.75	1095	83
CHM13_G0001183	MTF1	protein_coding	7937	253	64
CHM13_G0001184	AL929472.4	processed_pseudogene	691	1	5
CHM13_G0001185	INPP5B	protein_coding	1309.53	613	248
CHM13_G0001186	AL929472.2	lncRNA	481	0	0
CHM13_G0001187	SNORA63	snoRNA	81	7	0
CHM13_G0001188	RNU6-584P	snRNA	95	7	1
CHM13_G0001189	Metazoa_SRP	misc_RNA	273	0	0
CHM13_G0001190	SF3A3	protein_coding	2296.71	1580	329
CHM13_G0001191	RNU6-510P	snRNA	108	2	1
CHM13_G0001192	FHL3	protein_coding	1091	328	157
CHM13_G0001193	UTP11	protein_coding	2024	372	91
CHM13_G0001194	POU3F1	protein_coding	2965	268	233
CHM13_G0001195	MIR3659HG	lncRNA	583	188	227
CHM13_G0001196	AL139158.1	processed_pseudogene	340	0	0
CHM13_G0001197	MIR3659	miRNA	99	3	0
CHM13_G0001198	LINC02786	lncRNA	1562	6	22
CHM13_G0001199	AL390839.1	lncRNA	1033	1	0
CHM13_G0001200	AL390839.2	lncRNA	1235	0	0
CHM13_G0001201	LINC01343	lncRNA	1571.5	6	5
CHM13_G0001202	AL513479.1	processed_pseudogene	584	4	3
CHM13_G0001203	RNU6-753P	snRNA	107	0	0
CHM13_G0001204	LINC01685	lncRNA	1268.19	32	5
CHM13_G0001205	HSPA5P1	processed_pseudogene	1960	24	4
CHM13_G0001206	AL354702.1	lncRNA	614.67	52	61
CHM13_G0001207	RRAGC	protein_coding	2681	163	216
CHM13_G0001208	AL139260.2	lncRNA	2172	0	0
CHM13_G0001209	AL139260.1	lncRNA	668.4	13	8
CHM13_G0001210	MYCBP	protein_coding	1110.5	100	25
CHM13_G0001211	AL139260.3	protein_coding	1674.75	4	0
CHM13_G0001212	GJA9	protein_coding	2091.5	0	1
CHM13_G0001213	RHBDL2	protein_coding	1569.67	13	4
CHM13_G0001214	RNU6-605P	snRNA	108	0	0
CHM13_G0001215	Y_RNA	misc_RNA	101	1	0
CHM13_G0001216	EIF1P2	processed_pseudogene	350	14	1
CHM13_G0001217	AKIRIN1	protein_coding	2688	673	59
CHM13_G0001218	NDUFS5	protein_coding	544	227	57
CHM13_G0001219	MACF1	protein_coding	3920.16	1767	942
CHM13_G0001220	RNU6-608P	snRNA	104	0	0
CHM13_G0001221	RNA5SP44	rRNA_pseudogene	133	14	0
CHM13_G0001222	AL442071.2	lncRNA	1941	3	0
CHM13_G0001223	AL442071.1	lncRNA	558	0	2
CHM13_G0001224	HSPE1P8	processed_pseudogene	288	2	0
CHM13_G0001225	BMP8A	protein_coding	5636	66	46
CHM13_G0001226	OXCT2P1	unprocessed_pseudogene	1535	1332	527
CHM13_G0001227	PPIEL	transcribed_unprocessed_pseudogene	1477	456	42
CHM13_G0001228	PABPC4	protein_coding	1378.7	1837	259
CHM13_G0001229	PABPC4-AS1	lncRNA	901.5	48	8
CHM13_G0001230	SNORA55	snoRNA	135	232	51
CHM13_G0001231	HEYL	protein_coding	4077	58	23
CHM13_G0001232	AL035404.2	lncRNA	304	1	0
CHM13_G0001233	NT5C1A	protein_coding	1107	13	8
CHM13_G0001234	HPCAL4	protein_coding	4606	92	33
CHM13_G0001235	PPIE	protein_coding	1198	775	203
CHM13_G0001236	AL035404.1	processed_pseudogene	568	0	2
CHM13_G0001237	RNU7-121P	snRNA	62	0	0
CHM13_G0001238	BMP8B	protein_coding	4826	144	127
CHM13_G0001239	OXCT2	protein_coding	1826	1340	544
CHM13_G0001240	BMP8B-AS1	lncRNA	1218	9	0
CHM13_G0001241	AL033527.2	lncRNA	1196	78	166
CHM13_G0001242	AL033527.1	unprocessed_pseudogene	154	0	2
CHM13_G0001243	AL033527.3	lncRNA	949.5	11	5
CHM13_G0001244	LINC02811	lncRNA	673	1	2
CHM13_G0001245	TRIT1	protein_coding	1644.44	494	88
CHM13_G0001246	Y_RNA	misc_RNA	113	0	0
CHM13_G0001247	MYCL	protein_coding	2287	389	577
CHM13_G0001248	MYCL-AS1	lncRNA	785	2	5
CHM13_G0001249	Y_RNA	misc_RNA	109	0	0
CHM13_G0001250	MFSD2A	protein_coding	1482.2	268	140
CHM13_G0001251	AL663070.1	processed_pseudogene	725	30	3
CHM13_G0001252	CAP1	protein_coding	699.88	1146	150
CHM13_G0001253	PPT1	protein_coding	1226.87	488	133
CHM13_G0001254	OAZ1P1	processed_pseudogene	685	12	4
CHM13_G0001255	RLF	protein_coding	6232	444	187
CHM13_G0001256	RNU6-1237P	snRNA	107	0	0
CHM13_G0001257	TMCO2	protein_coding	623.5	3	0
CHM13_G0001258	AL050341.2	lncRNA	1541	193	79
CHM13_G0001259	MSTRG.157	protein_coding	3256.02	287	91
CHM13_G0001260	AL050341.1	processed_pseudogene	312	6	2
CHM13_G0001261	COL9A2	protein_coding	1070.55	254	62
CHM13_G0001262	AL031985.2	processed_pseudogene	480	0	3
CHM13_G0001263	SMAP2	protein_coding	1912.83	561	98
CHM13_G0001264	AL031985.1	processed_pseudogene	418	0	8
CHM13_G0001265	AL031985.4	lncRNA	673	5	17
CHM13_G0001266	ZFP69B	protein_coding	2171	250	130
CHM13_G0001267	AL031985.3	lncRNA	2449	1307	25
CHM13_G0001268	AL603839.4	TEC	1005	6	4
CHM13_G0001269	ZFP69	protein_coding	2796	80	20
CHM13_G0001270	AL603839.3	lncRNA	602	18	0
CHM13_G0001271	EXO5	protein_coding	2214	91	107
CHM13_G0001272	AL603839.1	lncRNA	432	0	0
CHM13_G0001273	AL603839.2	lncRNA	546	0	0
CHM13_G0001274	ZNF684	protein_coding	1227.57	112	14
CHM13_G0001275	AL356379.2	lncRNA	720	1	0
CHM13_G0001276	AL356379.1	unprocessed_pseudogene	126	0	0
CHM13_G0001277	GTF2F2P2	processed_pseudogene	721	3	0
CHM13_G0001278	RIMS3	protein_coding	7259	520	518
CHM13_G0001279	AL031289.2	lncRNA	1672	34	5
CHM13_G0001280	AL031289.1	lncRNA	471	1	0
CHM13_G0001281	NFYC-AS1	lncRNA	1687	206	50
CHM13_G0001282	NFYC	protein_coding	1455	336	76
CHM13_G0001283	MIR30E	miRNA	92	0	6
CHM13_G0001284	MIR30C1	miRNA	89	5	4
CHM13_G0001285	KCNQ4	protein_coding	3005	107	177
CHM13_G0001286	RN7SL326P	misc_RNA	296	1	1
CHM13_G0001287	CITED4	protein_coding	1310	84	133
CHM13_G0001288	AC119677.1	lncRNA	471	0	0
CHM13_G0001289	AL391730.1	unprocessed_pseudogene	921	0	0
CHM13_G0001290	AL391730.2	lncRNA	1365	0	0
CHM13_G0001291	UBE2V1P8	processed_pseudogene	265	0	0
CHM13_G0001292	CTPS1	protein_coding	3045.14	1686	387
CHM13_G0001293	SLFNL1-AS1	lncRNA	4800	134	44
CHM13_G0001294	SLFNL1	protein_coding	2579.4	31	34
CHM13_G0001295	SCMH1	protein_coding	2150.12	4899	3218
CHM13_G0001296	RPL23AP17	processed_pseudogene	499	7	9
CHM13_G0001297	AC093151.7	lncRNA	4437	23	68
CHM13_G0001298	AC093151.2	lncRNA	728	22	14
CHM13_G0001299	AC093151.1	processed_pseudogene	313	0	2
CHM13_G0001300	AC093151.5	transcribed_unprocessed_pseudogene	1086	15	7
CHM13_G0001301	FOXO6	protein_coding	2398	230	210
CHM13_G0001302	FOXO6-AS1	lncRNA	394	0	8
CHM13_G0001303	RNA5SP45	rRNA_pseudogene	92	2	0
CHM13_G0001304	EDN2	protein_coding	666.4	6	12
CHM13_G0001305	HIVEP3	protein_coding	6269.71	2755	1053
CHM13_G0001306	AL445933.2	lncRNA	265	0	0
CHM13_G0001307	AL445933.1	processed_pseudogene	2242	11	7
CHM13_G0001308	AC119676.1	protein_coding	81	0	0
CHM13_G0001309	AL158216.1	lncRNA	1188	2	9
CHM13_G0001310	HNRNPFP1	processed_pseudogene	1133	18	37
CHM13_G0001311	AC114492.1	processed_pseudogene	454	3	0
CHM13_G0001312	GUCA2B	protein_coding	604	5	1
CHM13_G0001313	GUCA2A	protein_coding	597	0	11
CHM13_G0001314	MSTRG.161	protein_coding	4580.02	693	201
CHM13_G0001315	AC096540.1	lncRNA	661	5	4
CHM13_G0001316	RIMKLA	protein_coding	5720	80	82
CHM13_G0001317	AL513331.1	processed_pseudogene	397	0	0
CHM13_G0001318	ZMYND12	protein_coding	1032	9	10
CHM13_G0001319	PPCS	protein_coding	688	169	34
CHM13_G0001320	CCDC30	protein_coding	2046	120	68
CHM13_G0001321	RPS3AP11	processed_pseudogene	755	0	3
CHM13_G0001322	TMSB4XP1	processed_pseudogene	135	1	0
CHM13_G0001323	RNU6-536P	snRNA	107	0	0
CHM13_G0001324	AL445669.1	processed_pseudogene	421	0	2
CHM13_G0001325	PPIH	protein_coding	559.67	193	24
CHM13_G0001326	AC098484.4	lncRNA	1885	146	20
CHM13_G0001327	AC098484.2	lncRNA	601	4	1
CHM13_G0001328	YBX1	protein_coding	1175.24	3499	1373
CHM13_G0001329	CLDN19	protein_coding	2648	47	130
CHM13_G0001330	P3H1	protein_coding	1586.36	2027	607
CHM13_G0001331	C1orf50	protein_coding	1949	57	18
CHM13_G0001332	AC098484.3	protein_coding	867	4	4
CHM13_G0001333	AC098484.1	lncRNA	484	0	0
CHM13_G0001334	TMEM269	protein_coding	1536.75	75	55
CHM13_G0001335	SVBP	protein_coding	721.67	28	49
CHM13_G0001336	ERMAP	protein_coding	1973.67	90	18
CHM13_G0001337	AL512353.1	lncRNA	1083.6	173	205
CHM13_G0001338	ZNF691	protein_coding	1859	290	27
CHM13_G0001339	AL512353.2	processed_pseudogene	2059	16	17
CHM13_G0001340	AL512353.3	processed_pseudogene	1335	0	4
CHM13_G0001341	ATP6V1E1P1	processed_pseudogene	681	2	1
CHM13_G0001342	SLC2A1	protein_coding	1960.69	383	128
CHM13_G0001343	ATP6V0CP4	processed_pseudogene	440	5	2
CHM13_G0001344	SLC2A1-AS1	lncRNA	1873	12	8
CHM13_G0001345	AC099795.1	lncRNA	638.33	85	271
CHM13_G0001346	RNU6-880P	snRNA	107	0	0
CHM13_G0001347	AL161637.2	snRNA	89	0	0
CHM13_G0001348	AL161637.1	processed_pseudogene	412	0	0
CHM13_G0001349	FAM183A	protein_coding	475.83	28	4
CHM13_G0001350	EBNA1BP2	protein_coding	1379.76	738	82
CHM13_G0001351	MIR6733	miRNA	61	0	0
CHM13_G0001352	CFAP57	protein_coding	1940.62	199	178
CHM13_G0001353	RNA5SP46	rRNA_pseudogene	120	0	0
CHM13_G0001354	TMEM125	protein_coding	1275.33	12	14
CHM13_G0001355	C1orf210	protein_coding	629	7	19
CHM13_G0001356	TIE1	protein_coding	3893	58	49
CHM13_G0001357	MPL	protein_coding	1949.5	51	12
CHM13_G0001358	AL139289.2	lncRNA	557	11	8
CHM13_G0001359	AL139289.1	lncRNA	661	443	7
CHM13_G0001360	CDC20	protein_coding	1777	1924	155
CHM13_G0001361	ELOVL1	protein_coding	950.12	497	119
CHM13_G0001362	MIR6734	miRNA	68	0	0
CHM13_G0001363	MED8	protein_coding	1968	442	56
CHM13_G0001364	MED8-AS1	lncRNA	731	117	8
CHM13_G0001365	SZT2	protein_coding	1672.13	3198	761
CHM13_G0001366	SZT2-AS1	lncRNA	699	0	0
CHM13_G0001367	MIR6735	miRNA	73	0	0
CHM13_G0001368	HYI	protein_coding	2253	0	0
CHM13_G0001369	HYI-AS1	lncRNA	545	0	0
CHM13_G0001370	PTPRF	protein_coding	6506.66	1412	736
CHM13_G0001371	KDM4A	protein_coding	4486	383	86
CHM13_G0001372	AL451062.3	protein_coding	4037	0	0
CHM13_G0001373	KDM4A-AS1	lncRNA	1051	85	15
CHM13_G0001374	ST3GAL3	protein_coding	2904.3	352	146
CHM13_G0001375	AL451062.1	lncRNA	469	0	0
CHM13_G0001376	U6	snRNA	90	0	0
CHM13_G0001377	AL451062.2	processed_pseudogene	271	6	2
CHM13_G0001378	MIR6079	miRNA	62	0	0
CHM13_G0001379	SHMT1P1	processed_pseudogene	1312	16	1
CHM13_G0001380	ARTN	protein_coding	859.36	115	99
CHM13_G0001381	AL357079.1	lncRNA	2224	1	5
CHM13_G0001382	AL357079.3	lncRNA	424.67	7	0
CHM13_G0001383	MSTRG.168	protein_coding	3883	675	80
CHM13_G0001384	AL357079.2	lncRNA	2044	8	4
CHM13_G0001385	DPH2	protein_coding	1738	653	39
CHM13_G0001386	ATP6V0B	protein_coding	1685	1956	147
CHM13_G0001387	B4GALT2	protein_coding	1953.56	919	880
CHM13_G0001388	CCDC24	protein_coding	1113.64	140	64
CHM13_G0001389	SLC6A9	protein_coding	1668.33	704	383
CHM13_G0001390	AL139220.2	lncRNA	823	61	21
CHM13_G0001391	AL139220.1	processed_pseudogene	520	0	0
CHM13_G0001392	KRT8P47	processed_pseudogene	1419	0	0
CHM13_G0001393	RN7SL479P	misc_RNA	300	2	0
CHM13_G0001394	KLF17	protein_coding	1926.5	11	7
CHM13_G0001395	AL356653.1	processed_pseudogene	360	2	2
CHM13_G0001396	KLF18	protein_coding	3078	3	7
CHM13_G0001397	AL359839.1	processed_pseudogene	1160	4	3
CHM13_G0001398	Y_RNA	misc_RNA	96	0	0
CHM13_G0001399	OOSP1P1	processed_pseudogene	274	0	6
CHM13_G0001400	AL035417.1	processed_pseudogene	214	0	0
CHM13_G0001401	AL035417.2	processed_pseudogene	796	0	1
CHM13_G0001402	DMAP1	protein_coding	1172.4	1427	126
CHM13_G0001403	ERI3	protein_coding	1097	372	79
CHM13_G0001404	ERI3-IT1	lncRNA	619	12	2
CHM13_G0001405	RNU6-369P	snRNA	102	0	0
CHM13_G0001406	RNF220	protein_coding	3304	1005	160
CHM13_G0001407	MIR5584	miRNA	60	0	0
CHM13_G0001408	TMEM53	protein_coding	1452.89	214	122
CHM13_G0001409	ARMH1	protein_coding	919.67	350	32
CHM13_G0001410	RNU5F-1	snRNA	117	144	160
CHM13_G0001411	RNU5D-1	snRNA	116	64	136
CHM13_G0001412	KIF2C	protein_coding	817.51	662	104
CHM13_G0001413	AL592166.1	lncRNA	545	8	0
CHM13_G0001414	RPS8	protein_coding	1080.68	13126	513
CHM13_G0001415	SNORD55	snoRNA	80	0	0
CHM13_G0001416	SNORD46	snoRNA	104	597	108
CHM13_G0001417	SNORD38A	snoRNA	70	1	0
CHM13_G0001418	SNORD38B	snoRNA	67	0	0
CHM13_G0001419	SNORD38B	snoRNA	69	0	0
CHM13_G0001420	RPS15AP11	processed_pseudogene	385	24	12
CHM13_G0001421	BEST4	protein_coding	2512	80	85
CHM13_G0001422	PLK3	protein_coding	2340	203	59
CHM13_G0001423	TCTEX1D4	protein_coding	1112	54	18
CHM13_G0001424	BTBD19	protein_coding	1070.89	34	24
CHM13_G0001425	PTCH2	protein_coding	3272.67	254	135
CHM13_G0001426	RNU5E-6P	snRNA	115	0	0
CHM13_G0001427	AL136380.1	processed_pseudogene	162	17	0
CHM13_G0001428	EIF2B3	protein_coding	1041.3	254	45
CHM13_G0001429	RNA5SP47	rRNA_pseudogene	109	0	0
CHM13_G0001430	CCNB1IP1P1	processed_pseudogene	839	0	0
CHM13_G0001431	PPIAP35	processed_pseudogene	492	0	0
CHM13_G0001432	MRPS17P1	processed_pseudogene	3140	2	6
CHM13_G0001433	HECTD3	protein_coding	2385	556	74
CHM13_G0001434	UROD	protein_coding	915.92	2216	117
CHM13_G0001435	ZSWIM5	protein_coding	3129	1121	842
CHM13_G0001436	OSTCP5	processed_pseudogene	453	0	0
CHM13_G0001437	LINC01144	lncRNA	1710	36	20
CHM13_G0001438	HPDL	protein_coding	1785	135	43
CHM13_G0001439	MUTYH	protein_coding	1223.8	126	29
CHM13_G0001440	AL451136.1	protein_coding	2768	0	0
CHM13_G0001441	TOE1	protein_coding	2252	357	55
CHM13_G0001442	TESK2	protein_coding	2279.5	213	26
CHM13_G0001443	PPIAP36	processed_pseudogene	325	3	0
CHM13_G0001444	CCDC163	protein_coding	1559.62	399	214
CHM13_G0001445	MMACHC	protein_coding	3632.86	217	37
CHM13_G0001446	PRDX1	protein_coding	1140.04	496	114
CHM13_G0001447	HMGB1P48	unprocessed_pseudogene	598	0	1
CHM13_G0001448	AKR1A1	protein_coding	854.07	1528	110
CHM13_G0001449	AL355480.3	pseudogene	105	3	0
CHM13_G0001450	AL355480.1	pseudogene	103	0	0
CHM13_G0001451	NASP	protein_coding	1576.69	3870	451
CHM13_G0001452	AL355480.2	pseudogene	93	0	0
CHM13_G0001453	AL355480.4	pseudogene	74	0	0
CHM13_G0001454	CCDC17	protein_coding	1808.33	112817	47
CHM13_G0001455	MSTRG.173	protein_coding	669.35	996	304
CHM13_G0001456	RPS15AP10	processed_pseudogene	382	2	0
CHM13_G0001457	AL604028.2	processed_pseudogene	788	22	3
CHM13_G0001458	TMEM69	protein_coding	1093.5	256	14
CHM13_G0001459	IPP	protein_coding	3114	230	119
CHM13_G0001460	AL604028.1	lncRNA	598	12	4
CHM13_G0001461	AL603882.1	processed_pseudogene	681	1	0
CHM13_G0001462	MAST2	protein_coding	1408.14	952	167
CHM13_G0001463	TMA16P2	processed_pseudogene	601	7	0
CHM13_G0001464	PIK3R3	protein_coding	5020	250	303
CHM13_G0001465	P3R3URF-PIK3R3	protein_coding	1553	0	0
CHM13_G0001466	AL358075.1	lncRNA	649	0	0
CHM13_G0001467	AL358075.3	processed_pseudogene	226	0	0
CHM13_G0001468	AL358075.2	lncRNA	339	2	4
CHM13_G0001469	TSPAN1	protein_coding	939.22	9	6
CHM13_G0001470	P3R3URF	protein_coding	405	0	0
CHM13_G0001471	POMGNT1	protein_coding	957.7	777	89
CHM13_G0001472	LURAP1	protein_coding	1849	35	16
CHM13_G0001473	RAD54L	protein_coding	686.37	1532	189
CHM13_G0001474	LRRC41	protein_coding	3306.01	922	784
CHM13_G0001475	UQCRH	protein_coding	602	1002	88
CHM13_G0001476	NSUN4	protein_coding	2087	1418	581
CHM13_G0001477	AL122001.1	processed_pseudogene	370	4	0
CHM13_G0001478	FAAH	protein_coding	1043.33	739	53
CHM13_G0001479	FAAHP1	transcribed_unprocessed_pseudogene	638.71	84	13
CHM13_G0001480	LINC01398	lncRNA	1128	6	6
CHM13_G0001481	DMBX1	protein_coding	3966	110	18
CHM13_G0001482	TMEM275	protein_coding	1633	218	210
CHM13_G0001483	MKNK1-AS1	lncRNA	1870	20	15
CHM13_G0001484	KNCN	protein_coding	2896	8	5
CHM13_G0001485	MKNK1	protein_coding	1215.32	761	205
CHM13_G0001486	MOB3C	protein_coding	3048	447	273
CHM13_G0001487	ATPAF1	protein_coding	1288.86	600	121
CHM13_G0001488	NENFP1	processed_pseudogene	466	8	2
CHM13_G0001489	TEX38	protein_coding	761.5	12	2
CHM13_G0001490	EFCAB14-AS1	lncRNA	495.5	0	1
CHM13_G0001491	EFCAB14	protein_coding	2741.64	676	217
CHM13_G0001492	AL593856.1	processed_pseudogene	805	0	0
CHM13_G0001493	CYP4B1	protein_coding	1242.79	20	30
CHM13_G0001494	CYP4Z2P	transcribed_unprocessed_pseudogene	1553	0	0
CHM13_G0001495	AL731892.1	processed_pseudogene	1192	6	2
CHM13_G0001496	CYP4A11	protein_coding	1658	8	7
CHM13_G0001497	CYP4A26P	unprocessed_pseudogene	196	50	108
CHM13_G0001498	CYP4A43P	unprocessed_pseudogene	121	0	0
CHM13_G0001499	CYP4A27P	unprocessed_pseudogene	190	0	1
CHM13_G0001500	CYP4A44P	unprocessed_pseudogene	154	0	0
CHM13_G0001501	CYP4X1	protein_coding	1404	29	19
CHM13_G0001502	CYP4Z1	protein_coding	1349.5	18	4
CHM13_G0001503	AL450996.1	processed_pseudogene	1202	7	2
CHM13_G0001504	CYP4A22-AS1	lncRNA	921	12	4
CHM13_G0001505	CYP4A22	protein_coding	1887.57	20	19
CHM13_G0001506	MTND1P34	transcribed_processed_pseudogene	671	0	0
CHM13_G0001507	LINC00853	lncRNA	663	12	0
CHM13_G0001508	PDZK1IP1	protein_coding	770	7	3
CHM13_G0001509	TAL1	protein_coding	2102.17	251	183
CHM13_G0001510	AL135960.1	lncRNA	4036	18	54
CHM13_G0001511	STIL	protein_coding	5017	447	118
CHM13_G0001512	CMPK1	protein_coding	1731.82	331	71
CHM13_G0001513	LINC01389	lncRNA	483	18	2
CHM13_G0001514	FOXE3	protein_coding	1768	318	502
CHM13_G0001515	FOXD2-AS1	lncRNA	2509	64	29
CHM13_G0001516	FOXD2	protein_coding	2652	223	222
CHM13_G0001517	AL356458.1	processed_pseudogene	465	0	0
CHM13_G0001518	RPL21P24	processed_pseudogene	448	0	1
CHM13_G0001519	ATP6V0E1P4	processed_pseudogene	242	0	0
CHM13_G0001520	LINC01738	lncRNA	1461	6	5
CHM13_G0001521	TRABD2B	protein_coding	7524	73	102
CHM13_G0001522	AL691459.1	lncRNA	407	0	0
CHM13_G0001523	AC096541.1	lncRNA	1807	118	131
CHM13_G0001524	LINC02794	lncRNA	681.67	2	2
CHM13_G0001525	AL356289.1	lncRNA	292	0	2
CHM13_G0001526	CYP46A4P	processed_pseudogene	267	6	6
CHM13_G0001527	SKINT1L	transcribed_unprocessed_pseudogene	687.75	174	35
CHM13_G0001528	AL356289.2	TEC	2652.5	4	1
CHM13_G0001529	AL109659.1	lncRNA	651	4	0
CHM13_G0001530	SLC5A9	protein_coding	1938.4	3	7
CHM13_G0001531	AL109659.2	lncRNA	1674	66	13
CHM13_G0001532	AL109659.3	TEC	950	0	2
CHM13_G0001533	SPATA6	protein_coding	1648.55	138	41
CHM13_G0001534	PPP1R8P1	processed_pseudogene	1044	23	10
CHM13_G0001535	RNU6-723P	snRNA	107	0	0
CHM13_G0001536	AL356968.2	processed_pseudogene	1257	24	6
CHM13_G0001537	RNU4-61P	snRNA	107	0	0
CHM13_G0001538	AL356968.1	processed_pseudogene	474	0	0
CHM13_G0001539	AGBL4	protein_coding	1873.17	88	67
CHM13_G0001540	AL391844.1	lncRNA	1859	4	6
CHM13_G0001541	BEND5	protein_coding	864.5	86	167
CHM13_G0001542	AL645507.1	lncRNA	573	0	0
CHM13_G0001543	AC099788.1	lncRNA	793	1	0
CHM13_G0001544	AGBL4-AS1	lncRNA	566	0	0
CHM13_G0001545	AGBL4-IT1	lncRNA	514	0	2
CHM13_G0001546	AL390023.1	processed_pseudogene	262	0	0
CHM13_G0001547	ZNF859P	unprocessed_pseudogene	1966	20	81
CHM13_G0001548	AL645730.1	TEC	1901	219	4
CHM13_G0001549	MTND2P29	processed_pseudogene	412	0	0
CHM13_G0001550	ELAVL4	protein_coding	1977.47	105	164
CHM13_G0001551	AL583843.1	processed_pseudogene	346	0	0
CHM13_G0001552	ELAVL4-AS1	lncRNA	858	0	0
CHM13_G0001553	AL592182.1	lncRNA	250	0	0
CHM13_G0001554	LINC02808	lncRNA	706.89	4	10
CHM13_G0001555	AL592182.2	lncRNA	3304	14	8
CHM13_G0001556	AL596275.1	processed_pseudogene	877	14	9
CHM13_G0001557	HMGB1P45	processed_pseudogene	653	2	0
CHM13_G0001558	FCF1P6	processed_pseudogene	595	0	2
CHM13_G0001559	DMRTA2	protein_coding	2958	113	98
CHM13_G0001560	AL049637.1	lncRNA	930	17	50
CHM13_G0001561	FAF1	protein_coding	759	967	482
CHM13_G0001562	FAF1-AS1	lncRNA	503	3	2
CHM13_G0001563	RNU6-1026P	snRNA	108	0	0
CHM13_G0001564	PHBP12	processed_pseudogene	811	15	27
CHM13_G0001565	MRPS6P2	processed_pseudogene	370	0	4
CHM13_G0001566	CDKN2C	protein_coding	2076	222	117
CHM13_G0001567	MIR4421	miRNA	69	0	0
CHM13_G0001568	MIR6500	miRNA	86	0	0
CHM13_G0001569	C1orf185	protein_coding	899	2	4
CHM13_G0001570	Y_RNA	misc_RNA	110	0	0
CHM13_G0001571	CFL1P2	processed_pseudogene	684	5	2
CHM13_G0001572	LINC01562	lncRNA	2369	2	6
CHM13_G0001573	MSTRG.186	protein_coding	2712	445	351
CHM13_G0001574	AL162430.1	processed_pseudogene	870	76	32
CHM13_G0001575	AL162430.2	lncRNA	435	0	1
CHM13_G0001576	TTC39A	protein_coding	1149.15	285	70
CHM13_G0001577	TTC39A-AS1	lncRNA	683	1	2
CHM13_G0001578	EPS15	protein_coding	631	580	193
CHM13_G0001579	AL671986.1	processed_pseudogene	955	2	4
CHM13_G0001580	RNU6-877P	snRNA	107	0	0
CHM13_G0001581	AC104170.1	lncRNA	678	0	2
CHM13_G0001582	EPS15-AS1	lncRNA	308.5	6	7
CHM13_G0001583	RNU6-1281P	snRNA	105	0	0
CHM13_G0001584	CALR4P	transcribed_unitary_pseudogene	1490.5	4	6
CHM13_G0001585	OSBPL9	protein_coding	3133.93	628	178
CHM13_G0001586	GAPDHP51	processed_pseudogene	1000	2	3
CHM13_G0001587	SLC25A6P3	processed_pseudogene	879	8	5
CHM13_G0001588	AL050343.1	snoRNA	122	0	0
CHM13_G0001589	NRDC	protein_coding	1141.97	1777	244
CHM13_G0001590	AL050343.2	lncRNA	754.25	11	1
CHM13_G0001591	AL050343.3	lncRNA	279	0	0
CHM13_G0001592	MIR761	miRNA	59	0	0
CHM13_G0001593	TSEN15P2	processed_pseudogene	358	0	0
CHM13_G0001594	RAB3B	protein_coding	12781	509	417
CHM13_G0001595	RNA5SP48	rRNA_pseudogene	126	445	202
CHM13_G0001596	AL445685.2	processed_pseudogene	342	43	8
CHM13_G0001597	RN7SL290P	misc_RNA	300	0	0
CHM13_G0001598	TXNDC12	protein_coding	1414	81	15
CHM13_G0001599	AL445685.3	protein_coding	1986	0	0
CHM13_G0001600	KTI12	protein_coding	1709	18	10
CHM13_G0001601	AL445685.1	lncRNA	762	4	0
CHM13_G0001602	TXNDC12-AS1	lncRNA	391	8	2
CHM13_G0001603	BTF3L4	protein_coding	941	517	192
CHM13_G0001604	ZFYVE9	protein_coding	3623.8	264	108
CHM13_G0001605	RN7SL788P	misc_RNA	316	0	1
CHM13_G0001606	AL139156.2	processed_pseudogene	340	0	0
CHM13_G0001607	AL139156.1	processed_pseudogene	841	6	2
CHM13_G0001608	PDCL3P6	processed_pseudogene	706	1	4
CHM13_G0001609	AL139156.3	processed_pseudogene	398	0	1
CHM13_G0001610	DNAJC19P7	processed_pseudogene	344	3	3
CHM13_G0001611	ANAPC10P1	processed_pseudogene	556	0	0
CHM13_G0001612	CC2D1B	protein_coding	3690.28	1214	223
CHM13_G0001613	AL513218.1	lncRNA	391	2	1
CHM13_G0001614	AL513218.2	lncRNA	939	24	4
CHM13_G0001615	PLA2G12AP1	processed_pseudogene	568	25	19
CHM13_G0001616	ORC1	protein_coding	3100.5	347	74
CHM13_G0001617	PRPF38A	protein_coding	1228.39	834	112
CHM13_G0001618	TUT4	protein_coding	2047	1339	228
CHM13_G0001619	AL591167.1	lncRNA	457	6	0
CHM13_G0001620	EEF1GP7	processed_pseudogene	703	2	2
CHM13_G0001621	GPX7	protein_coding	1051	33	49
CHM13_G0001622	SHISAL2A	protein_coding	1223.75	36	49
CHM13_G0001623	COA7	protein_coding	3989	1226	36
CHM13_G0001624	NDUFS5P3	processed_pseudogene	321	0	1
CHM13_G0001625	RN7SL62P	misc_RNA	297	0	0
CHM13_G0001626	MSTRG.198	protein_coding	5565.25	205	185
CHM13_G0001627	RNU2-30P	snRNA	141	6	2
CHM13_G0001628	RPS13P2	processed_pseudogene	455	36	4
CHM13_G0001629	RNU6-969P	snRNA	105	0	0
CHM13_G0001630	ZYG11A	protein_coding	4445	299	76
CHM13_G0001631	AC099677.3	lncRNA	380	2	2
CHM13_G0001632	ECHDC2	protein_coding	2329.44	274	211
CHM13_G0001633	AC099677.1	processed_pseudogene	175	0	0
CHM13_G0001634	AC099677.2	processed_pseudogene	175	1	0
CHM13_G0001635	SCP2	protein_coding	1191	436	63
CHM13_G0001636	AC099677.4	miRNA	99	0	0
CHM13_G0001637	AC099677.6	miRNA	88	2	0
CHM13_G0001638	AC099677.5	miRNA	100	0	0
CHM13_G0001639	H3P2	processed_pseudogene	395	4	0
CHM13_G0001640	RRAS2P1	processed_pseudogene	502	0	0
CHM13_G0001641	TUBBP10	processed_pseudogene	1301	0	0
CHM13_G0001642	PODN	protein_coding	1978.44	1173	35
CHM13_G0001643	AL445183.1	lncRNA	467	0	0
CHM13_G0001644	HIGD1AP11	processed_pseudogene	280	0	0
CHM13_G0001645	SLC1A7	protein_coding	2474.71	51	35
CHM13_G0001646	AL445183.2	lncRNA	1871	37	46
CHM13_G0001647	AL606760.4	unprocessed_pseudogene	718	0	1
CHM13_G0001648	CPT2	protein_coding	2600.25	214	90
CHM13_G0001649	AL606760.2	lncRNA	718	0	0
CHM13_G0001650	CZIB	protein_coding	1140.29	1165	45
CHM13_G0001651	AL606760.3	lncRNA	3591	28	18
CHM13_G0001652	MAGOH	protein_coding	737	387	27
CHM13_G0001653	AL606760.1	lncRNA	1360.33	78	170
CHM13_G0001654	LRP8	protein_coding	3181.45	857	220
CHM13_G0001655	AL355483.3	lncRNA	469	0	0
CHM13_G0001656	AL355483.1	lncRNA	675	0	0
CHM13_G0001657	AL355483.2	lncRNA	752	9	1
CHM13_G0001658	LINC01771	lncRNA	567	0	1
CHM13_G0001659	AC119428.2	lncRNA	886	0	3
CHM13_G0001660	AC119428.1	lncRNA	383	25	0
CHM13_G0001661	LINC02812	lncRNA	831.5	3	2
CHM13_G0001662	SLC25A3P1	transcribed_processed_pseudogene	481	64	57
CHM13_G0001663	AL365445.1	processed_pseudogene	79	0	0
CHM13_G0001664	DMRTB1	protein_coding	1355.5	223	212
CHM13_G0001665	GLIS1	protein_coding	2809.5	76	31
CHM13_G0001666	RNU7-95P	snRNA	64	1	0
CHM13_G0001667	MSTRG.201	protein_coding	3336	462	116
CHM13_G0001668	AL049745.1	snoRNA	136	4	0
CHM13_G0001669	AL049745.2	processed_pseudogene	286	0	0
CHM13_G0001670	YIPF1	protein_coding	1210.71	52	48
CHM13_G0001671	DIO1	protein_coding	897.35	12	5
CHM13_G0001672	HSPB11	protein_coding	894	229	31
CHM13_G0001673	LRRC42	protein_coding	1727	191	40
CHM13_G0001674	HNRNPA3P12	processed_pseudogene	1063	3	7
CHM13_G0001675	LDLRAD1	protein_coding	1867.5	8	33
CHM13_G0001676	MSTRG.202	protein_coding	1511.96	742	381
CHM13_G0001677	AL353898.3	TEC	1749	5	0
CHM13_G0001678	TCEANC2	protein_coding	10429	1633	508
CHM13_G0001679	MIR4781	miRNA	76	0	0
CHM13_G0001680	AL353898.1	processed_pseudogene	238	18	5
CHM13_G0001681	AL353898.2	pseudogene	257	0	0
CHM13_G0001682	AL357673.1	protein_coding	547	2	1
CHM13_G0001683	CDCP2	protein_coding	2173	1	0
CHM13_G0001684	AL357673.2	lncRNA	4970	13	5
CHM13_G0001685	CYB5RL	protein_coding	679	460	32
CHM13_G0001686	MRPL37	protein_coding	1013.89	707	99
CHM13_G0001687	SSBP3	protein_coding	863	591	276
CHM13_G0001688	SSBP3-AS1	lncRNA	2627	40	12
CHM13_G0001689	AL161644.1	lncRNA	1111	4	0
CHM13_G0001690	AL035415.1	lncRNA	289	0	0
CHM13_G0001691	AC099796.2	lncRNA	1052	0	1
CHM13_G0001692	LINC02784	lncRNA	683	0	0
CHM13_G0001693	AC099796.1	processed_pseudogene	108	0	0
CHM13_G0001694	HNRNPA1P63	processed_pseudogene	963	17	26
CHM13_G0001695	ACOT11	protein_coding	3058.2	30	19
CHM13_G0001696	FAM151A	protein_coding	1709.5	89	209
CHM13_G0001697	AL590093.1	lncRNA	342	0	0
CHM13_G0001698	MROH7	protein_coding	3112.85	2	3
CHM13_G0001699	MROH7-TTC4	protein_coding	5169.25	2	0
CHM13_G0001700	TTC4	protein_coding	2356	73	26
CHM13_G0001701	PARS2	protein_coding	2356	149	36
CHM13_G0001702	TTC22	protein_coding	1842.4	80	151
CHM13_G0001703	AC096536.1	lncRNA	343	0	1
CHM13_G0001704	LEXM	protein_coding	1714	196	157
CHM13_G0001705	DHCR24	protein_coding	5311	327	34
CHM13_G0001706	AC096536.3	lncRNA	831	21	0
CHM13_G0001707	AC096536.2	lncRNA	575	0	0
CHM13_G0001708	DHCR24-DT	lncRNA	462.25	2	2
CHM13_G0001709	AL590440.2	lncRNA	1595	7	17
CHM13_G0001710	TMEM61	protein_coding	1256	12	21
CHM13_G0001711	AL590440.1	lncRNA	428	0	0
CHM13_G0001712	BSND	protein_coding	9765	101	106
CHM13_G0001713	PCSK9	protein_coding	3194	134	60
CHM13_G0001714	USP24	protein_coding	10800	1980	723
CHM13_G0001715	MIR4422HG	lncRNA	1320	23	15
CHM13_G0001716	GYG1P3	processed_pseudogene	994	0	0
CHM13_G0001717	MIR4422	miRNA	83	0	0
CHM13_G0001718	AL603840.1	lncRNA	1405	53	69
CHM13_G0001719	GOT2P1	processed_pseudogene	1309	152	1
CHM13_G0001720	MTCO2P34	processed_pseudogene	607	0	2
CHM13_G0001721	RN7SKP291	misc_RNA	327	32	24
CHM13_G0001722	RNU6-830P	snRNA	107	0	0
CHM13_G0001723	Y_RNA	misc_RNA	102	0	0
CHM13_G0001724	LINC01755	lncRNA	1376.67	2	3
CHM13_G0001725	LINC01753	lncRNA	638.25	0	1
CHM13_G0001726	PIGQP1	transcribed_unprocessed_pseudogene	430	0	0
CHM13_G0001727	AL353681.1	lncRNA	731	0	1
CHM13_G0001728	AC119674.1	lncRNA	976.75	50	23
CHM13_G0001729	AC119674.2	protein_coding	1338.8	11	16
CHM13_G0001730	RPSAP20	processed_pseudogene	890	10	1
CHM13_G0001731	LINC01767	lncRNA	753.86	4	6
CHM13_G0001732	PLPP3	protein_coding	1450.2	219	321
CHM13_G0001733	RPL21P23	processed_pseudogene	460	0	4
CHM13_G0001734	RPL23AP85	processed_pseudogene	432	8	0
CHM13_G0001735	AC099789.1	processed_pseudogene	141	4	1
CHM13_G0001736	PRKAA2	protein_coding	9279	833	179
CHM13_G0001737	FYB2	protein_coding	3183	180	201
CHM13_G0001738	AL360295.1	lncRNA	1824	3	1
CHM13_G0001739	C8A	protein_coding	2367	6	0
CHM13_G0001740	C8B	protein_coding	1367.67	65	9
CHM13_G0001741	AL161740.1	lncRNA	610	2	0
CHM13_G0001742	DAB1	protein_coding	5168	90	32
CHM13_G0001743	AL390243.1	lncRNA	708	0	0
CHM13_G0001744	RPS20P5	processed_pseudogene	360	3	0
CHM13_G0001745	DAB1-AS1	lncRNA	776.29	5	4
CHM13_G0001746	HNRNPA1P6	transcribed_unprocessed_pseudogene	1282	22	17
CHM13_G0001747	RPS26P15	processed_pseudogene	348	14	0
CHM13_G0001748	AL445193.2	lncRNA	620	1	0
CHM13_G0001749	AL445193.1	unprocessed_pseudogene	141	0	0
CHM13_G0001750	AL357373.1	processed_pseudogene	322	2	0
CHM13_G0001751	OMA1	protein_coding	856.73	436	19
CHM13_G0001752	AL035411.3	lncRNA	1791	36	11
CHM13_G0001753	AL035411.2	processed_pseudogene	421	1	0
CHM13_G0001754	RN7SL713P	misc_RNA	302	0	0
CHM13_G0001755	TACSTD2	protein_coding	1820	89	37
CHM13_G0001756	AL035411.1	processed_pseudogene	690	25	6
CHM13_G0001757	MYSM1	protein_coding	7566.5	1658	595
CHM13_G0001758	AL136985.3	lncRNA	2708	212	245
CHM13_G0001759	JUN	protein_coding	3257	6530	1281
CHM13_G0001760	LINC01135	lncRNA	2017.4	68	78
CHM13_G0001761	AL136985.2	lncRNA	535	9	0
CHM13_G0001762	AL136985.1	lncRNA	395	0	0
CHM13_G0001763	LINC02777	lncRNA	1240.3	11	8
CHM13_G0001764	LINC01358	lncRNA	2651	191	37
CHM13_G0001765	PHBP3	processed_pseudogene	819	18	11
CHM13_G0001766	AL592431.2	lncRNA	171	0	0
CHM13_G0001767	AL592431.1	lncRNA	317	0	2
CHM13_G0001768	HSD52	lncRNA	1173.85	35	27
CHM13_G0001769	AC093424.1	lncRNA	338	0	280
CHM13_G0001770	FGGY	protein_coding	1581.32	209	382
CHM13_G0001771	MIR4711	miRNA	70	0	0
CHM13_G0001772	AL035416.1	lncRNA	767	0	0
CHM13_G0001773	HOOK1	protein_coding	899.2	574	139
CHM13_G0001774	CYP2J2	protein_coding	2024	59	14
CHM13_G0001775	RN7SL475P	misc_RNA	298	0	1
CHM13_G0001776	C1orf87	protein_coding	1539.6	2901	12
CHM13_G0001777	PGBD4P8	processed_pseudogene	562	2	1
CHM13_G0001778	LINC02778	lncRNA	921.5	13	0
CHM13_G0001779	LINC01748	lncRNA	1919.15	29	11
CHM13_G0001780	AC099792.1	lncRNA	2184	19	11
CHM13_G0001781	NFIA	protein_coding	6396.06	826	634
CHM13_G0001782	NFIA-AS2	lncRNA	2271	16	7
CHM13_G0001783	NFIA-AS1	lncRNA	347.86	1	8
CHM13_G0001784	AC099791.3	lncRNA	2442	2	1
CHM13_G0001785	AC099791.4	lncRNA	1415	4	1
CHM13_G0001786	AC099791.1	processed_pseudogene	715	21	5
CHM13_G0001787	TM2D1	protein_coding	1452.44	694	80
CHM13_G0001788	AC099791.2	lncRNA	427	65	49
CHM13_G0001789	PATJ	protein_coding	3657	434	159
CHM13_G0001790	RNU6-414P	snRNA	104	0	1
CHM13_G0001791	RNU6-1177P	snRNA	104	0	0
CHM13_G0001792	LAMTOR5P1	processed_pseudogene	270	0	0
CHM13_G0001793	RN7SL180P	misc_RNA	294	0	0
CHM13_G0001794	MIR3116-1	miRNA	74	0	0
CHM13_G0001795	MIR3116-2	miRNA	68	0	0
CHM13_G0001796	PIGPP2	processed_pseudogene	458	0	0
CHM13_G0001797	RPS15AP7	processed_pseudogene	405	0	0
CHM13_G0001798	L1TD1	protein_coding	3831	11	10
CHM13_G0001799	AL162739.1	processed_pseudogene	307	1	0
CHM13_G0001800	Y_RNA	misc_RNA	110	0	0
CHM13_G0001801	KANK4	protein_coding	5167.95	65	97
CHM13_G0001802	RNU6-371P	snRNA	108	0	0
CHM13_G0001803	USP1	protein_coding	3602	1547	566
CHM13_G0001804	DOCK7	protein_coding	1855	549	372
CHM13_G0001805	AL451044.1	processed_pseudogene	238	0	1
CHM13_G0001806	ANGPTL3	protein_coding	1350	1	14
CHM13_G0001807	AL138847.2	TEC	1819	1	4
CHM13_G0001808	AL138847.1	processed_pseudogene	546	2	0
CHM13_G0001809	AC103923.1	lncRNA	1228	2	0
CHM13_G0001810	ATG4C	protein_coding	1513.2	670	170
CHM13_G0001811	AC099794.1	lncRNA	447	0	2
CHM13_G0001812	AC099794.2	processed_pseudogene	303	0	0
CHM13_G0001813	LINC01739	lncRNA	592	18	25
CHM13_G0001814	AL162400.3	lncRNA	1126	1	0
CHM13_G0001815	AL162400.1	lncRNA	359	5	1
CHM13_G0001816	AL162400.2	lncRNA	157	0	1
CHM13_G0001817	AC096543.1	lncRNA	823	0	0
CHM13_G0001818	LINC00466	lncRNA	1222.91	13	31
CHM13_G0001819	RNA5SP49	rRNA_pseudogene	115	0	0
CHM13_G0001820	AC096543.2	lncRNA	859	13	0
CHM13_G0001821	RPSAP65	processed_pseudogene	595	0	0
CHM13_G0001822	FOXD3-AS1	lncRNA	589	313	15
CHM13_G0001823	FOXD3	protein_coding	2562	179	133
CHM13_G0001824	MIR6068	miRNA	60	2	0
CHM13_G0001825	Y_RNA	misc_RNA	110	0	0
CHM13_G0001826	AL049636.1	processed_pseudogene	1357	2	7
CHM13_G0001827	ALG6	protein_coding	3325	472	170
CHM13_G0001828	ITGB3BP	protein_coding	524	647	90
CHM13_G0001829	BX004807.1	lncRNA	1206	2	8
CHM13_G0001830	EFCAB7	protein_coding	1404.83	187	111
CHM13_G0001831	RN7SL488P	misc_RNA	286	0	0
CHM13_G0001832	RNU7-123P	snRNA	60	0	1
CHM13_G0001833	DLEU2L	lncRNA	3555	12	12
CHM13_G0001834	AL109925.3	misc_RNA	136	0	0
CHM13_G0001835	AL109925.6	misc_RNA	84	0	0
CHM13_G0001836	AL109925.4	misc_RNA	58	0	0
CHM13_G0001837	AL109925.2	misc_RNA	73	0	0
CHM13_G0001838	AL109925.5	misc_RNA	90	0	0
CHM13_G0001839	AL109925.1	misc_RNA	120	0	0
CHM13_G0001840	PGM1	protein_coding	2337	628	456
CHM13_G0001841	RN7SL130P	misc_RNA	305	12	0
CHM13_G0001842	ROR1	protein_coding	3605.75	213	210
CHM13_G0001843	AL161742.1	processed_pseudogene	584	14	0
CHM13_G0001844	CFL1P3	processed_pseudogene	490	1	9
CHM13_G0001845	RNU6-809P	snRNA	107	0	0
CHM13_G0001846	AL138793.1	misc_RNA	102	0	0
CHM13_G0001847	ROR1-AS1	lncRNA	1162	9	9
CHM13_G0001848	AL445205.1	lncRNA	1031	3	0
CHM13_G0001849	UBE2U	protein_coding	933.67	6	3
CHM13_G0001850	RNU7-62P	snRNA	62	0	0
CHM13_G0001851	CACHD1	protein_coding	5260.01	640	301
CHM13_G0001852	MIR4794	miRNA	77	0	0
CHM13_G0001853	RAVER2	protein_coding	3759	603	423
CHM13_G0001854	JAK1	protein_coding	951.13	2104	1735
CHM13_G0001855	AL606517.2	processed_pseudogene	241	0	1
CHM13_G0001856	AL606517.1	processed_pseudogene	387	0	3
CHM13_G0001857	LINC01359	lncRNA	3248	22	9
CHM13_G0001858	SLC2A3P2	processed_pseudogene	1480	11	31
CHM13_G0001859	AL357078.2	lncRNA	618	0	2
CHM13_G0001860	RNU6-1176P	snRNA	107	0	0
CHM13_G0001861	MIR3671	miRNA	88	3	0
CHM13_G0001862	MIR101-1	miRNA	75	9	0
CHM13_G0001863	AL357078.1	processed_pseudogene	427	0	0
CHM13_G0001864	MRPS21P1	processed_pseudogene	223	0	0
CHM13_G0001865	AK4	protein_coding	6845	507	459
CHM13_G0001866	RPS29P7	processed_pseudogene	171	0	0
CHM13_G0001867	DNAJC6	protein_coding	2667.25	290	158
CHM13_G0001868	AL139294.1	lncRNA	512	1	0
CHM13_G0001869	COX6CP13	processed_pseudogene	226	0	0
CHM13_G0001870	RNU2-15P	snRNA	191	11	20
CHM13_G0001871	MSTRG.215	protein_coding	2117	199	86
CHM13_G0001872	LEPROT	protein_coding	1821.17	479	53
CHM13_G0001873	AC119800.1	lncRNA	423	0	0
CHM13_G0001874	AC097063.1	processed_pseudogene	1797	112	141
CHM13_G0001875	AL513493.1	lncRNA	2316	30	16
CHM13_G0001876	RN7SL854P	misc_RNA	295	6	0
CHM13_G0001877	PDE4B	protein_coding	1508.72	75	162
CHM13_G0001878	PDE4B-AS1	lncRNA	456	2	0
CHM13_G0001879	RNU4-88P	snRNA	86	0	0
CHM13_G0001880	SGIP1	protein_coding	3556.17	51	164
CHM13_G0001881	MIR3117	miRNA	78	0	0
CHM13_G0001882	AL139147.1	lncRNA	1156	0	0
CHM13_G0001883	TCTEX1D1	protein_coding	950.33	17	1
CHM13_G0001884	INSL5	protein_coding	715	0	2
CHM13_G0001885	WDR78	protein_coding	194	163	135
CHM13_G0001886	AL592161.1	lncRNA	861	0	1
CHM13_G0001887	MIER1	protein_coding	3607.07	920	210
CHM13_G0001888	SLC35D1	protein_coding	6805.33	428	188
CHM13_G0001889	C1orf141	protein_coding	2257.12	5	3
CHM13_G0001890	AL133320.1	snoRNA	135	0	0
CHM13_G0001891	AL133320.2	lncRNA	2352	9	1
CHM13_G0001892	IL23R	protein_coding	1865.4	1	7
CHM13_G0001893	RNU6-586P	snRNA	104	0	0
CHM13_G0001894	RNU4ATAC4P	snRNA	126	1	0
CHM13_G0001895	DNAJB6P4	processed_pseudogene	728	8	4
CHM13_G0001896	IL12RB2	protein_coding	5443	158	32
CHM13_G0001897	SERBP1	protein_coding	2265.19	7829	733
CHM13_G0001898	RNU6-387P	snRNA	105	1	1
CHM13_G0001899	LINC01702	lncRNA	428	0	2
CHM13_G0001900	RNU6-1031P	snRNA	107	0	0
CHM13_G0001901	AL590559.1	processed_pseudogene	374	3	0
CHM13_G0001902	RN7SL392P	misc_RNA	299	0	0
CHM13_G0001903	HNRNPCP9	processed_pseudogene	859	2	0
CHM13_G0001904	GADD45A	protein_coding	821.2	2441	210
CHM13_G0001905	GNG12	protein_coding	4948.73	417	70
CHM13_G0001906	RNU7-80P	snRNA	61	0	4
CHM13_G0001907	GNG12-AS1	lncRNA	1386	60	14
CHM13_G0001908	AL157407.1	processed_pseudogene	904	2	2
CHM13_G0001909	DIRAS3	protein_coding	1481	54	13
CHM13_G0001910	ARL5AP3	processed_pseudogene	386	34	4
CHM13_G0001911	WLS	protein_coding	905.48	1521	234
CHM13_G0001912	CTBP2P8	processed_pseudogene	1330	28	6
CHM13_G0001913	MIR1262	miRNA	93	0	0
CHM13_G0001914	RPS7P4	processed_pseudogene	582	6	0
CHM13_G0001915	COX6B1P7	processed_pseudogene	235	0	0
CHM13_G0001916	ELOCP18	processed_pseudogene	337	2	3
CHM13_G0001917	AL139413.1	processed_pseudogene	217	0	0
CHM13_G0001918	RPE65	protein_coding	2605	14906	20
CHM13_G0001919	DEPDC1	protein_coding	1528.34	797	123
CHM13_G0001920	AL138789.1	lncRNA	960	23	6
CHM13_G0001921	DEPDC1-AS1	lncRNA	1247	42	19
CHM13_G0001922	TXNP2	processed_pseudogene	295	0	1
CHM13_G0001923	AL035412.1	lncRNA	2636	32	6
CHM13_G0001924	AL033530.1	lncRNA	1214.67	24	5
CHM13_G0001925	AL691520.1	lncRNA	716	0	0
CHM13_G0001926	LINC01707	lncRNA	1314.57	18	6
CHM13_G0001927	LINC02791	lncRNA	613	9	43
CHM13_G0001928	LINC01758	lncRNA	458	0	0
CHM13_G0001929	AL359894.1	lncRNA	549	1	0
CHM13_G0001930	LRRC7	protein_coding	27914	207	180
CHM13_G0001931	SGO1P1	processed_pseudogene	1447	10	14
CHM13_G0001932	AL117353.1	lncRNA	2154	1	0
CHM13_G0001933	RN7SL538P	misc_RNA	304	0	0
CHM13_G0001934	PIN1P1	transcribed_processed_pseudogene	648.5	1	2
CHM13_G0001935	LRRC7-AS1	lncRNA	608.5	4	2
CHM13_G0001936	LRRC40	protein_coding	2843	469	105
CHM13_G0001937	RN7SL242P	misc_RNA	297	11	0
CHM13_G0001938	SRSF11	protein_coding	1031.31	5694	1122
CHM13_G0001939	AL353771.1	lncRNA	457	2	5
CHM13_G0001940	ANKRD13C	protein_coding	809	619	216
CHM13_G0001941	HHLA3	protein_coding	703.86	229	12
CHM13_G0001942	HHLA3-AS1	lncRNA	575	3	2
CHM13_G0001943	CTH	protein_coding	1340	1752	150
CHM13_G0001944	AL354872.2	misc_RNA	283	6	0
CHM13_G0001945	AL354872.1	lncRNA	466	21	0
CHM13_G0001946	CHORDC1P5	processed_pseudogene	967	15	6
CHM13_G0001947	CASP3P1	processed_pseudogene	609	0	0
CHM13_G0001948	LINC01788	lncRNA	1397.75	2	7
CHM13_G0001949	AL513285.1	lncRNA	432	0	0
CHM13_G0001950	PTGER3	protein_coding	2244.75	135	414
CHM13_G0001951	AL031429.1	lncRNA	749	0	0
CHM13_G0001952	AL031429.2	lncRNA	649	2	0
CHM13_G0001953	ZRANB2-AS1	lncRNA	580	2	4
CHM13_G0001954	ZRANB2	protein_coding	1408.22	2581	269
CHM13_G0001955	MIR186	miRNA	86	14	0
CHM13_G0001956	ZRANB2-AS2	lncRNA	895.4	36	124
CHM13_G0001957	AL358453.1	processed_pseudogene	250	2	6
CHM13_G0001958	NEGR1	protein_coding	12614	37	11
CHM13_G0001959	AL354949.1	lncRNA	170	0	0
CHM13_G0001960	AL359821.1	processed_pseudogene	182	0	0
CHM13_G0001961	NEGR1-IT1	lncRNA	534	1	0
CHM13_G0001962	GDI2P2	processed_pseudogene	608	1	1
CHM13_G0001963	AL513166.1	lncRNA	1469.5	9	3
CHM13_G0001964	AL583808.1	lncRNA	698.9	22	2
CHM13_G0001965	RNU6-1246P	snRNA	107	2	0
CHM13_G0001966	LINC02796	lncRNA	1382	1	0
CHM13_G0001967	LINC02797	lncRNA	1065	1	0
CHM13_G0001968	AL732618.1	TEC	301	0	0
CHM13_G0001969	KRT8P21	processed_pseudogene	1491	8	3
CHM13_G0001970	RN7SKP19	misc_RNA	252	0	0
CHM13_G0001971	LINC01360	lncRNA	783.24	8	3
CHM13_G0001972	LINC02238	lncRNA	320	17	9
CHM13_G0001973	RNA5SP50	rRNA_pseudogene	107	12	16
CHM13_G0001974	AL591463.1	lncRNA	1833	2	4
CHM13_G0001975	RNU4ATAC8P	snRNA	109	0	0
CHM13_G0001976	LRRIQ3	protein_coding	1859.1	167	88
CHM13_G0001977	FPGT	protein_coding	1186.88	118	34
CHM13_G0001978	FPGT-TNNI3K	protein_coding	3400	49	22
CHM13_G0001979	TNNI3K	protein_coding	920.75	1	1
CHM13_G0001980	AC093158.1	lncRNA	716	0	2
CHM13_G0001981	AC105271.1	lncRNA	471	1	0
CHM13_G0001982	LRRC53	protein_coding	3859	3	12
CHM13_G0001983	ERICH3	protein_coding	5566.96	21	28
CHM13_G0001984	ERICH3-AS1	lncRNA	1964	1	6
CHM13_G0001985	AC135803.1	lncRNA	565	0	0
CHM13_G0001986	CRYZ	protein_coding	1592	187	17
CHM13_G0001987	TYW3	protein_coding	3335	208	17
CHM13_G0001988	AC133865.1	lncRNA	339	1	3
CHM13_G0001989	AC099786.3	lncRNA	1410	0	2
CHM13_G0001990	AC099786.1	lncRNA	670	7	23
CHM13_G0001991	LHX8	protein_coding	2127	338	25
CHM13_G0001992	AC099786.2	lncRNA	2203	20	17
CHM13_G0001993	RNU6-622P	snRNA	103	0	0
CHM13_G0001994	SLC44A5	protein_coding	3007.67	380	85
CHM13_G0001995	AC093156.1	processed_pseudogene	670	1	4
CHM13_G0001996	RNU6-503P	snRNA	105	0	0
CHM13_G0001997	AL096829.1	processed_pseudogene	457	2	0
CHM13_G0001998	AL137803.1	transcribed_processed_pseudogene	1009.33	68	109
CHM13_G0001999	ACADM	protein_coding	1149	979	137
CHM13_G0002000	DLSTP1	processed_pseudogene	1354	32	9
CHM13_G0002001	RABGGTB	protein_coding	1445.94	4584	333
CHM13_G0002002	SNORD45C	snoRNA	79	0	0
CHM13_G0002003	SNORD45A	snoRNA	84	0	0
[truncated: 61,496 more rows]
