# Supplementary material for: DNA-PK participates in pre-rRNA biogenesis independent of DNA double-strand break repair
Source: Nucleic Acids Res. 2024 Apr 29;52(11):6360–75. doi: 10.1093/nar/gkae316 (PMC11194077; doi:10.1093/nar/gkae316)
Supplement: gkae316_Supplemental_Files [file gkae316_supplemental_files.zip › Supplementary Table S2.xlsx]

## Sheet: 1
Number	Symbol	Name	Master Protein Accessions	Modifications in Master Proteins	Abundances (Scaled): DMSO	Abundances (Scaled): M3814	M3814/DMSO	Confidence
1	KRT18	keratin 18	P05783	P05783 1xPhospho [S53]	262.7	19.1	0.0727065	High
2	EPPK1	epiplakin 1	P58107	P58107 1xPhospho [S]; 1xPhospho [S]; 1xPhospho [S]; 1xPhospho [S]; 1xPhospho [S]	143.3	17	0.118632	High
3	MEPCE	methylphosphate capping enzyme	Q7L2J0	Q7L2J0 1xPhospho [S152]	218.1	31.2	0.143054	High
4	NUP160	nucleoporin 160	Q12769	Q12769 1xPhospho [S1157]	211.4	33.9	0.16036	High
5	SRSF9	serine and arginine rich splicing factor 9	Q13242	Q13242 2xPhospho [S204; S208]	215.4	35.5	0.16481	High
6	HSPB1	heat shock protein family B (small) member 1	P04792	P04792 1xPhospho [S65]	169.7	31.4	0.185032	High
7	PCBP2	poly(rC) binding protein 2	Q15366	Q15366 1xPhospho [S189]	203	38.2	0.188177	High
8	LMNA	lamin A/C	A0A6Q8PFJ0	A0A6Q8PFJ0 1xPhospho [S403]	138.5	30.1	0.217329	High
9	MEPCE	methylphosphate capping enzyme	Q7L2J0	Q7L2J0 1xPhospho [S152]	239.2	56	0.234114	High
10	RCC1	regulator of chromosome condensation 1	P18754	P18754 1xPhospho [S/R]	218.1	52	0.238423	High
11	ZC3H13	zinc finger CCCH-type containing 13	Q5T200	Q5T200 1xPhospho [T1033]	86.2	21.4	0.24826	High
12	ITPRID2	ITPR interacting domain containing 2	E9PHV5	E9PHV5 2xPhospho [S866; S869]	167.2	41.7	0.249402	High
13	PLEC	plectin	Q15149; H0YDN1	Q15149 1xPhospho [R4383]; H0YDN1 1xPhospho [R3146]	166.2	41.5	0.249699	High
14	SFPQ	splicing factor proline and glutamine rich	P23246	P23246 1xPhospho [S225]	156.4	39.3	0.251279	High
15	KRT18	keratin 18	P05783	P05783 1xPhospho [S/T]	150.3	38.1	0.253493	High
16	ELAC2	elaC ribonuclease Z 2	G5E9D5	G5E9D5 1xPhospho [S189]	203.5	51.8	0.254545	High
17	NDRG1	N-myc downstream regulated 1	Q92597	Q92597 3xPhospho [H355; H365; H371]	217.7	55.6	0.255397	High
18	ARFIP1	ADP ribosylation factor interacting protein 1	P53367	P53367 1xPhospho [S132]	121.4	31.6	0.260297	High
19	ILF3	interleukin enhancer binding factor 3	Q12906	Q12906 1xPhospho [S792]	181	47.4	0.261878	High
20	CCDC6	coiled-coil domain containing 6	Q16204	Q16204 1xPhospho [S323]	164.3	43.7	0.265977	High
21	HNRNPA1	heterogeneous nuclear ribonucleoprotein A1	A0A7I2V3R8	A0A7I2V3R8 1xPhospho [S285]	117.8	31.4	0.266553	High
22	NIPBL	NIPBL cohesin loading factor	A0A590UJS4	A0A590UJS4 1xPhospho [S255]	188.2	51.4	0.273114	High
23	LMNA	lamin A/C	A0A6Q8PFJ0	A0A6Q8PFJ0 1xPhospho [S429]	223.3	61.5	0.275414	High
24	PRKCD	protein kinase C delta	Q05655	Q05655 1xPhospho [S/R]	144.9	40.8	0.281573	High
25	PDE3A	phosphodiesterase 3A	Q14432	Q14432 1xPhospho [S]	119.1	33.7	0.282956	High
26	EIF4G2	Eukaryotic translation initiation factor 4 gamma 2	D3DQV9	D3DQV9 1xPhospho [S395]	117	33.3	0.284615	High
27	SF3B2	splicing factor 3b subunit 2	Q13435	Q13435 1xPhospho [S362]	152.7	43.5	0.284872	High
28	RPS6KA3	ribosomal protein S6 kinase A3	B1AXG1; Q15418	B1AXG1 1xPhospho [S198]; Q15418 1xPhospho [S221]	98	28.1	0.286735	High
29	CDK11B	cyclin dependent kinase 11B	P21127	P21127 2xPhospho [S589; T595]	107.5	30.9	0.287442	High
30	MTDH	metadherin	H0YB56	H0YB56 1xPhospho [S181]	138.3	40.2	0.290672	High
31	PLEKHA5	pleckstrin homology domain containing A5	Q9HAU0	Q9HAU0 1xPhospho [S855]	254.3	74.8	0.294141	High
32	RPL18	ribosomal protein L18	J3QQ67	J3QQ67 1xPhospho [T160]	164.3	48.4	0.294583	High
33	CTTN	cortactin	Q14247	Q14247 1xPhospho [S]	157.7	46.7	0.296132	High
34	MAPRE1	microtubule associated protein RP/EB family member 1	Q15691	Q15691 1xPhospho [S155]	167.2	49.6	0.296651	High
35	MCM3	minichromosome maintenance complex component 3	P25205	P25205 1xPhospho [R158]	119	35.5	0.298319	High
36	MISP	mitotic spindle positioning	Q8IVT2	Q8IVT2 1xPhospho [S78]	179.4	54.8	0.305463	High
37	MAP7D1	MAP7 domain containing 1	Q3KQU3	Q3KQU3 1xPhospho [T813]	127	39	0.307087	High
38	ZNF106	zinc finger protein 106	Q9H2Y7; H3BS99	Q9H2Y7 1xPhospho [S1370]; H3BS99 1xPhospho [S337]	161.3	49.8	0.308741	High
39	RAVER1	Ribonucleoprotein, PTB binding 1	A0A087WZ13	A0A087WZ13 1xPhospho [S707]	171.9	53.4	0.310646	High
40	SRP72	signal recognition particle 72	O76094	O76094 1xPhospho [S621]	136.2	42.5	0.312041	High
41	AHNAK	AHNAK nucleoprotein	Q09666	Q09666 1xPhospho [S4960]	124.4	38.9	0.312701	High
42	NDRG1	N-myc downstream regulated 1	Q92597	Q92597 1xPhospho [S/H]	163.8	52	0.31746	High
43	SF3B2	splicing factor 3b subunit 2	Q13435	Q13435 1xPhospho [S362]	136.9	43.5	0.31775	High
44	NOTCH2	notch receptor 2	Q04721	Q04721 1xPhospho [T2295]	130.9	41.6	0.3178	High
45	PLEKHA5	pleckstrin homology domain containing A5	Q9HAU0	Q9HAU0 1xPhospho [S855]	158.1	50.4	0.318786	High
46	EIF4G1	eukaryotic translation initiation factor 4 gamma 1	E7EX73	E7EX73 1xPhospho [S929]	101.4	32.4	0.319527	High
47	MYL12B	myosin light chain 12B	O14950	O14950 1xPhospho [S20]	111.6	35.8	0.320789	High
48	DDX20	DEAD-box helicase 20	Q9UHI6	Q9UHI6 1xPhospho [S]	156.9	50.5	0.321861	High
49	AHNAK	AHNAK nucleoprotein	Q09666	Q09666 1xPhospho [S1068]	120.5	38.8	0.321992	High
50	TRA2A	transformer 2 alpha homolog	Q13595	Q13595 1xPhospho [T202]	176.7	56.9	0.322015	High
51	NDRG1	N-myc downstream regulated 1	Q92597	Q92597 1xPhospho [H/S]	161.4	52	0.322181	High
52	RBM14-RBM4	RBM14-RBM4 readthrough	Q96PK6	Q96PK6 1xPhospho [S220]	107.3	34.7	0.323392	High
53	INVS	inversin	Q9Y283	Q9Y283 1xPhospho [S614]	180.2	58.4	0.324084	High
54	RPTOR	regulatory associated protein of MTOR complex 1	Q8N122	Q8N122 1xPhospho [T917]	155.2	50.3	0.324098	High
55	RBMX	RNA binding motif protein X-linked	P38159; Q96E39	P38159 1xPhospho [S58]; Q96E39 1xPhospho [S58]	204.3	66.4	0.325012	High
56	SUGP2	SURP and G-patch domain containing 2	M0R3F6	M0R3F6 1xPhospho [S315]	152.8	49.7	0.325262	High
57	GPS1	G protein pathway suppressor 1	Q13098	Q13098 1xPhospho [S468]	115.5	37.7	0.326407	High
58	PLEC	plectin	Q15149; H0YDN1	Q15149 2xPhospho [S/T]; H0YDN1 2xPhospho [S/T]	150.1	49.1	0.327115	High
59	NHSL3	NHS like 3	Q9P206	Q9P206 1xPhospho [S]	140.3	45.9	0.327156	High
60	AHNAK	AHNAK nucleoprotein	Q09666	Q09666 1xPhospho [T4766]	120	39.4	0.328333	High
61	PDS5B	PDS5 cohesin associated factor B	Q9NTI5	Q9NTI5 2xPhospho [S1177; S1182]	127.2	41.8	0.328616	High
62	XPO1	exportin 1	A0A7I2V461	A0A7I2V461 1xPhospho [S1040]	134.4	44.3	0.329613	High
63	GAB1	GRB2 associated binding protein 1	B7Z3B9	B7Z3B9 1xPhospho [S396]	178.6	59	0.330347	High
64	PTK2	protein tyrosine kinase 2	H0YB16	H0YB16 1xPhospho [S394]	125	41.3	0.3304	High
65	ANKRD17	ankyrin repeat domain 17	O75179	O75179 1xPhospho [T735]	180.6	60.4	0.334441	High
66	LRCH3	leucine rich repeats and calponin homology domain containing 3	Q96II8	Q96II8 1xPhospho [S516]	110.7	37.1	0.33514	High
67	CDK11A	cyclin dependent kinase 11A	Q9UQ88; P21127	Q9UQ88 1xPhospho [S222]; P21127 1xPhospho [S234]	262.6	88.6	0.337395	High
68	URI1	URI1 prefoldin like chaperone	I3L280	I3L280 1xPhospho [S/T]	160.6	54.2	0.337484	High
69	CNBP	CCHC-type zinc finger nucleic acid binding protein	P62633	P62633 1xPhospho [S49]	128.3	43.4	0.33827	High
70	RPS6KA3	ribosomal protein S6 kinase A3	B1AXG1; Q15418	B1AXG1 1xPhospho [S198]; Q15418 1xPhospho [S221]	130.5	44.3	0.339464	High
71	GTF2F1	general transcription factor IIF subunit 1	M0QXD6	M0QXD6 2xPhospho [S293; S296]	167.7	57	0.339893	High
72	PCSK9	proprotein convertase subtilisin/kexin type 9	A0A669KBG0	A0A669KBG0 1xPhospho [S96]	120.9	41.4	0.342432	High
73	ZNF280D	Zinc finger protein 280D	H0YL38	H0YL38 1xPhospho [S91]	121.2	41.8	0.344884	High
74	ZNF638	zinc finger protein 638	Q14966	Q14966 2xPhospho [S508; S510]	196.8	67.9	0.34502	High
75	ELAC2	elaC ribonuclease Z 2	G5E9D5	G5E9D5 1xPhospho [S189]	120.6	42	0.348259	High
76	FAM117B	family with sequence similarity 117 member B	Q6P1L5	Q6P1L5 3xPhospho [S136; S151; S152]	126.1	44	0.348929	High
77	GEMIN4	gem nuclear organelle associated protein 4	I3L2C7	I3L2C7 1xPhospho [S194]	140.4	49.1	0.349715	High
78	MYL12B	myosin light chain 12B	O14950	O14950 1xPhospho [S20]	95.9	33.6	0.350365	High
79	EIF4G1	eukaryotic translation initiation factor 4 gamma 1	E7EX73	E7EX73 1xPhospho [S929]	112.2	39.4	0.351159	High
80	COASY	Coenzyme A synthase	Q13057	Q13057 1xPhospho [S178]	147.7	51.9	0.351388	High
81	MTCL1	microtubule crosslinking factor 1	Q9Y4B5	Q9Y4B5 1xPhospho [S1661]	136	47.8	0.351471	High
82	LIG1	DNA ligase 1	F5GZ28	F5GZ28 1xPhospho [S51]	127.4	45.1	0.354003	High
83	RPS6KA3	ribosomal protein S6 kinase A3	B1AXG1	B1AXG1 1xPhospho [S198]	162.8	57.7	0.354423	High
84	MYO1E	myosin IE	Q12965	Q12965 2xPhospho [S1002; S1004]	135.9	48.6	0.357616	High
85	EHD2	EH domain containing 2	Q9NZN4	Q9NZN4 1xPhospho [S468]	114.8	41.1	0.358014	High
86	GGA2	golgi associated, gamma adaptin ear containing, ARF binding protein 2	Q9UJY4	Q9UJY4 1xPhospho [S284]	118.9	42.7	0.359125	High
87	MAP7	microtubule associated protein 7	Q14244	Q14244 1xPhospho [S]	120.6	43.7	0.362355	High
88	ATP8A2	ATPase phospholipid transporting 8A2	Q9NTI2	Q9NTI2 1xPhospho [S23]	131.9	47.8	0.362396	High
89	MAP3K20	mitogen-activated protein kinase kinase kinase 20	Q9NYL2	Q9NYL2 1xPhospho [S593]	119.1	43.2	0.36272	High
90	ARAF	A-Raf proto-oncogene, serine/threonine kinase	P10398	P10398 1xPhospho [S214]	135.2	49.3	0.364645	High
91	MED1	mediator complex subunit 1	Q15648	Q15648 1xPhospho [S1223]	129.9	47.5	0.365666	High
92	SNX3	sorting nexin 3	O60493	O60493 1xPhospho [S72]	147.9	54.1	0.365788	High
93	PHF3	PHD finger protein 3	Q92576	Q92576 1xPhospho [S1898]	173	63.3	0.365896	High
94	GPATCH8	G-patch domain containing 8	Q9UKJ3	Q9UKJ3 1xPhospho [S740]	159.3	58.5	0.367232	High
95	TIPIN	TIMELESS interacting protein	H3BU04	H3BU04 1xPhospho [S222]	139.3	51.2	0.367552	High
96	ZFP36L2	ZFP36 ring finger protein like 2	P47974	P47974 1xPhospho [S/H]	118.7	43.7	0.368155	High
97	RALGPS2	Ral GEF with PH domain and SH3 binding motif 2	Q86X27	Q86X27 1xPhospho [S343]	149.5	55.1	0.368562	High
98	MARK1	microtubule affinity regulating kinase 1	Q9P0L2	Q9P0L2 1xPhospho [S403]	132.5	49.2	0.371321	High
99	EEF1D	eukaryotic translation elongation factor 1 delta	P29692; E9PL71	P29692 1xPhospho [S162]; E9PL71 1xPhospho [S138]	125.7	46.7	0.371519	High
100	SRRM2	serine/arginine repetitive matrix 2	Q9UQ35	Q9UQ35 1xPhospho [S2581]	180.8	67.2	0.371681	High
101	RPL17	ribosomal protein L17	J3KRX5	J3KRX5 1xPhospho [S]	116.1	43.2	0.372093	High
102	WDR77	WD repeat domain 77	Q9BQA1	Q9BQA1 1xPhospho [R/T]; 1xMet-loss [N-Term]	126.1	47	0.37272	High
103	U2SURP	U2 snRNP associated SURP domain containing	O15042	O15042 1xPhospho [S67]	128.7	48	0.37296	High
104	ZFC3H1	zinc finger C3H1-type containing	O60293	O60293 1xPhospho [S1046]	126	47.2	0.374603	High
105	TEPSIN	TEPSIN adaptor related protein complex 4 accessory protein	A0A1B0GV70	A0A1B0GV70 1xPhospho [S523]	117.7	44.1	0.374681	High
106	ZFP36L2	ZFP36 ring finger protein like 2	P47974	P47974 2xPhospho [S59; S70]	165.8	62.2	0.375151	High
107	TTC28	tetratricopeptide repeat domain 28	Q96AY4	Q96AY4 1xPhospho [S2224]	171.2	64.3	0.375584	High
108	YAP1	Yes1 associated transcriptional regulator	P46937	P46937 1xPhospho [S61]	108.8	40.9	0.375919	High
109	HUWE1	HECT, UBA and WWE domain containing E3 ubiquitin protein ligase 1	Q7Z6Z7	Q7Z6Z7 1xPhospho [S3373]	135.4	50.9	0.375923	High
110	ARHGAP4	Rho GTPase activating protein 4	E9PCM6	E9PCM6 1xPhospho [S752]	170.1	64.2	0.377425	High
111	CTTN	cortactin	Q14247	Q14247 2xPhospho [T401; T411]	93.5	35.4	0.37861	High
112	RIN1	Ras and Rab interactor 1	Q13671	Q13671 1xPhospho [S210]	105.6	40	0.378788	High
113	MYBBP1A	MYB binding protein 1a	Q9BQG0	Q9BQG0 1xPhospho [S1290]	103	39.2	0.380583	High
114	SRSF11	serine and arginine rich splicing factor 11	Q5T760	Q5T760 1xPhospho [T325]	105.8	40.3	0.380907	High
115	YIF1B	Yip1 interacting factor homolog B, membrane trafficking protein	K7EJQ6	K7EJQ6 1xPhospho [S/T]	101.3	38.7	0.382034	High
116	DNMT1	DNA methyltransferase 1	P26358	P26358 1xPhospho [S127]	127.9	48.9	0.38233	High
117	TNKS1BP1	tankyrase 1 binding protein 1	Q9C0C2	Q9C0C2 1xPhospho [S712]	104.6	40.1	0.383365	High
118	TRIM56	tripartite motif containing 56	Q9BRZ2	Q9BRZ2 2xPhospho [S471; S475]	103.7	39.8	0.383799	High
119	PCBP2	poly(rC) binding protein 2	Q15366	Q15366 1xPhospho [S272]	158.1	60.7	0.383934	High
120	RPSA	ribosomal protein SA	P08865	P08865 1xPhospho [R41]	164.5	63.4	0.38541	High
121	GBF1	golgi brefeldin A resistant guanine nucleotide exchange factor 1	Q92538	Q92538 1xPhospho [S/T]	140	54	0.385714	High
122	MAP2K2	mitogen-activated protein kinase kinase 2	P36507	P36507 1xPhospho [S23]	124.1	47.9	0.385979	High
123	AHNAK	AHNAK nucleoprotein	Q09666	Q09666 1xPhospho [T4430]	139.6	53.9	0.386103	High
124	DNMT1	DNA methyltransferase 1	P26358; A0A7I2V311	P26358 1xPhospho [S954]; A0A7I2V311 1xPhospho [S851]	126.9	49	0.386131	High
125	WAC	WW domain containing adaptor with coiled-coil	Q9BTA9	Q9BTA9 1xPhospho [R89]	89.3	34.5	0.386338	High
126	QRICH1	glutamine rich 1	Q2TAL8	Q2TAL8 1xPhospho [S345]	136.3	53	0.388848	High
127	CAP1	cyclase associated actin cytoskeleton regulatory protein 1	Q01518	Q01518 2xPhospho [S310; T/S]	120.6	46.9	0.388889	High
128	TNKS1BP1	tankyrase 1 binding protein 1	Q9C0C2	Q9C0C2 1xPhospho [S178]	117	45.5	0.388889	High
129	GTF3C1	general transcription factor IIIC subunit 1	Q12789	Q12789 1xPhospho [S1173]	177.4	69.3	0.390643	High
130	EIF4B	eukaryotic translation initiation factor 4B	E7EX17	E7EX17 1xPhospho [S93]	113.9	44.7	0.39245	High
131	PAK2	p21 (RAC1) activated kinase 2	Q13177	Q13177 2xPhospho [S141; E146]	102.4	40.2	0.392578	High
132	NHSL3	NHS like 3	Q9P206	Q9P206 1xPhospho [S280]	115.9	45.7	0.394305	High
133	ID3	inhibitor of DNA binding 3	Q02535	Q02535 1xPhospho [S5]	147.5	58.3	0.395254	High
134	MFAP1	microfibril associated protein 1	P55081	P55081 1xPhospho [S/D]	126.6	50.1	0.395735	High
135	NCOR2	nuclear receptor corepressor 2	C9JE98	C9JE98 2xPhospho [S2036; S2044]	124.5	49.4	0.396787	High
136	PDE3B	phosphodiesterase 3B	Q13370	Q13370 1xPhospho [S]	227.5	90.5	0.397802	High
137	PTDSS1	phosphatidylserine synthase 1	P48651	P48651 1xPhospho [S417]	151.8	60.4	0.397892	High
138	PALLD	palladin, cytoskeletal associated protein	Q8WX93	Q8WX93 1xPhospho [S979]	115.5	46	0.398268	High
139	KDM1A	lysine demethylase 1A	R4GMQ1	R4GMQ1 1xPhospho [S/E]	111.8	44.6	0.398927	High
140	HMGN2	high mobility group nucleosomal binding domain 2	P05204	P05204 2xPhospho [S25; S29]	103.2	41.2	0.399225	High
141	WFS1	wolframin ER transmembrane glycoprotein	H0Y9G5	H0Y9G5 1xPhospho [S152]	118.2	47.2	0.399323	High
142	CDK11B	cyclin dependent kinase 11B	P21127	P21127 1xPhospho [S65]	136.9	54.8	0.400292	High
143	TNKS1BP1	tankyrase 1 binding protein 1	Q9C0C2	Q9C0C2 1xPhospho [S836]	116.1	46.5	0.400517	High
144	GSK3A	glycogen synthase kinase 3 alpha	P49840	P49840 1xPhospho [S/R]	138.2	55.5	0.401592	High
145	SRRM1	serine and arginine repetitive matrix 1	M0R088; A9Z1X7	M0R088 1xPhospho [S611]; A9Z1X7 1xPhospho [S647]	104.5	42.1	0.402871	High
146	SQSTM1	sequestosome 1	Q13501	Q13501 1xPhospho [S24]	85	34.3	0.403529	High
147	ATRX	Transcriptional regulator ATRX	P46100	P46100 1xPhospho [S703]	100.1	40.4	0.403596	High
148	GIGYF2	GRB10 interacting GYF protein 2	I1E4Y6	I1E4Y6 2xPhospho [S26; S]	115.9	46.8	0.403796	High
149	PPP1R35	protein phosphatase 1 regulatory subunit 35	Q8TAP8	Q8TAP8 1xPhospho [S87]	124.5	50.3	0.404016	High
150	CTTN	cortactin	Q14247	Q14247 3xPhospho [T399; T401; T411]	94.8	38.4	0.405063	High
151	GATAD2A	GATA zinc finger domain containing 2A	Q86YP4	Q86YP4 1xPhospho [T49]	128	51.9	0.405469	High
152	MPHOSPH8	M-phase phosphoprotein 8	Q99549	Q99549 1xPhospho [S189]	108.4	44.1	0.406827	High
153	PRKD2	protein kinase D2	Q9BZL6	Q9BZL6 1xPhospho [S236]	130.2	53	0.407066	High
154	PPP1R35	protein phosphatase 1 regulatory subunit 35	Q8TAP8	Q8TAP8 2xPhospho [S47; S52]	153.8	62.7	0.407672	High
155	AKAP13	A-kinase anchoring protein 13	Q12802	Q12802 1xPhospho [S]	129.9	53.1	0.408776	High
156	AHNAK	AHNAK nucleoprotein	Q09666	Q09666 1xPhospho [S3412]	124.4	51	0.409968	High
157	SRRM2	serine/arginine repetitive matrix 2	Q9UQ35	Q9UQ35 1xPhospho [S2382]	91.9	37.7	0.410229	High
158	LARP4B	La ribonucleoprotein 4B	Q92615	Q92615 1xPhospho [S451]	130.4	53.5	0.410276	High
159	STK3	serine/threonine kinase 3	A0A087WZ06	A0A087WZ06 1xPhospho [S274]	91.1	37.4	0.410538	High
160	PUM1	pumilio RNA binding family member 1	Q5T1Z8	Q5T1Z8 1xPhospho [T/D]	138.7	57	0.410959	High
161	ZNF503	zinc finger protein 503	Q96F45	Q96F45 1xPhospho [S102]	123.3	50.7	0.411192	High
162	RBM42	RNA binding motif protein 42	K7ER08	K7ER08 1xPhospho [S135]	126.6	52.1	0.411532	High
163	RBM15	RNA binding motif protein 15	A0A499FJY3	A0A499FJY3 1xPhospho [S250]	111.2	45.8	0.411871	High
164	TTK	TTK protein kinase	P33981	P33981 1xPhospho [S436]	121.5	50.2	0.413169	High
165	ASCC2	activating signal cointegrator 1 complex subunit 2	Q9H1I8	Q9H1I8 1xPhospho [S]	168.8	69.8	0.413507	High
166	BCLAF3	BCLAF1 and THRAP3 family member 3	A2AJT9	A2AJT9 2xPhospho [S78; S80]	124.4	51.5	0.413987	High
167	AHNAK	AHNAK nucleoprotein	Q09666	Q09666 1xPhospho [S93]	133.2	55.2	0.414414	High
168	FCHO2	FCH and mu domain containing endocytic adaptor 2	Q0JRZ9	Q0JRZ9 1xPhospho [S533]	127.5	52.9	0.414902	High
169	KIAA1671	KIAA1671	Q9BY89	Q9BY89 1xPhospho [S244]	110.8	46	0.415162	High
170	RB1	RB transcriptional corepressor 1	A0A3B3IS71	A0A3B3IS71 1xPhospho [S807]	122.8	51.1	0.416124	High
171	TUBA1A	tubulin alpha 1a	Q71U36	Q71U36 1xPhospho [S48]	118.2	49.2	0.416244	High
172	ZFP36L2	ZFP36 ring finger protein like 2	P47974	P47974 1xPhospho [H/S/R]	153.9	64.1	0.416504	High
173	MAP1S	microtubule associated protein 1S	Q66K74	Q66K74 2xPhospho [T/S]	137.6	57.4	0.417151	High
174	MED13L	mediator complex subunit 13L	A0A3B3IRX3	A0A3B3IRX3 1xPhospho [S2095]	113.1	47.2	0.41733	High
175	BRD1	bromodomain containing 1	O95696	O95696 2xPhospho [S21; S25]	198.1	82.7	0.417466	High
176	SRRM1	serine and arginine repetitive matrix 1	M0R088; A9Z1X7	M0R088 3xPhospho [R373; S/R/H]; A9Z1X7 3xPhospho [R407; S/R/H]	101.7	42.6	0.418879	High
177	PHF8	PHD finger protein 8	H0Y3N9	H0Y3N9 1xPhospho [T/S]	127.5	53.5	0.419608	High
178	GMIP	GEM interacting protein	Q9P107	Q9P107 1xPhospho [S376]	97.8	41.1	0.420245	High
179	HCFC1	host cell factor C1	P51610	P51610 1xPhospho [S666]	112.4	47.3	0.420819	High
180	BIN1	bridging integrator 1	O00499	O00499 1xPhospho [D/S]	81.4	34.3	0.421376	High
181	GIGYF2	GRB10 interacting GYF protein 2	I1E4Y6	I1E4Y6 2xPhospho [S258; S264]	160.4	67.6	0.421446	High
182	NPM1	nucleophosmin 1	A0A7I2YQC0	A0A7I2YQC0 1xPhospho [T199]	117.8	49.7	0.421902	High
183	RNF31	RBR-type E3 ubiquitin transferase	H0YKX0	H0YKX0 1xPhospho [S367]	125.6	53	0.421975	High
184	MKRN2	E3 ubiquitin-protein ligase makorin-2	Q9H000	Q9H000 1xPhospho [S139]	112.8	47.6	0.421986	High
185	SCAF11	SR-related CTD associated factor 11	Q99590	Q99590 1xPhospho [T318]	105.2	44.4	0.422053	High
186	ZC3H14	zinc finger CCCH-type containing 14	Q6PJT7	Q6PJT7 1xPhospho [S665]	113.2	47.8	0.422261	High
187	CCDC88A	coiled-coil domain containing 88A	A0A2R8Y7B1	A0A2R8Y7B1 1xPhospho [S1408]	98.9	41.8	0.422649	High
188	SRRM2	serine/arginine repetitive matrix 2	Q9UQ35	Q9UQ35 1xPhospho [S2398]	165.3	69.9	0.422868	High
189	ATR	ATR serine/threonine kinase	A0A590UJ01	A0A590UJ01 1xPhospho [S32]	166.7	70.7	0.424115	High
190	DCP2	decapping mRNA 2	Q8IU60	Q8IU60 3xPhospho [S246; S247; S249]	91.7	39	0.4253	High
191	UNKNOWN	uncharacterized protein	A0A0A6YYK5	A0A0A6YYK5 1xPhospho [S218]	127.9	54.4	0.425332	High
192	CUX1	cut like homeobox 1	A0A2R8Y852	A0A2R8Y852 2xPhospho [S1170; S1171]	115.3	49.1	0.425846	High
193	SRRM2	serine/arginine repetitive matrix 2	Q9UQ35	Q9UQ35 1xPhospho [S2123]	109.4	46.7	0.426874	High
194	PXN	paxillin	A0A1B0GTU4	A0A1B0GTU4 1xPhospho [S244]	93	39.7	0.426882	High
195	CHORDC1	cysteine and histidine rich domain containing 1	Q9UHD1	Q9UHD1 1xPhospho [T47]	120	51.3	0.4275	High
196	BRD4	bromodomain containing 4	O60885	O60885 1xPhospho [S1083]	89.9	38.5	0.428254	High
197	TP53BP1	tumor protein p53 binding protein 1	A6NNK5	A6NNK5 1xPhospho [S]	134.7	57.7	0.428359	High
198	EIF4A3	eukaryotic translation initiation factor 4A3	P38919	P38919 1xPhospho [T163]	119.1	51.1	0.429051	High
199	CDC5L	cell division cycle 5 like	Q99459	Q99459 1xPhospho [S393]	132.8	57	0.429217	High
200	MCMBP	minichromosome maintenance complex binding protein	Q9BTE3	Q9BTE3 1xPhospho [S154]	91	39.1	0.42967	High
201	MDC1	mediator of DNA damage checkpoint 1	Q14676	Q14676 1xPhospho [D330]	129.8	55.8	0.429892	High
202	TP53BP1	tumor protein p53 binding protein 1	A6NNK5	A6NNK5 1xPhospho [S]	104.2	44.8	0.429942	High
203	YAP1	Yes1 associated transcriptional regulator	P46937	P46937 1xPhospho [S289]	97.3	41.9	0.430627	High
204	U2AF2	U2 small nuclear RNA auxiliary factor 2	P26368	P26368 1xPhospho [S79]	167.4	72.1	0.430705	High
205	SSH2	slingshot protein phosphatase 2	A0A3B3IS79	A0A3B3IS79 1xPhospho [S1289]	138.5	59.7	0.431047	High
206	AKAP13	A-kinase anchoring protein 13	Q12802	Q12802 1xPhospho [S1565]	82.8	35.7	0.431159	High
207	ZDHHC5	zinc finger DHHC-type palmitoyltransferase 5	Q9C0B5	Q9C0B5 1xPhospho [S529]	132.1	57	0.431491	High
208	PALLD	palladin, cytoskeletal associated protein	Q8WX93	Q8WX93 1xPhospho [S893]	116	50.1	0.431897	High
209	RLF	RLF zinc finger	Q13129	Q13129 1xPhospho [S632]	110.6	47.8	0.432188	High
210	WRNIP1	WRN helicase interacting protein 1	Q96S55	Q96S55 1xPhospho [S153]	120.3	52.1	0.433084	High
211	NDRG1	N-myc downstream regulated 1	Q92597	Q92597 2xPhospho [H365; H371]	107.3	46.5	0.433364	High
212	CLINT1	clathrin interactor 1	Q14677	Q14677 1xPhospho [H292]	118.2	51.3	0.43401	High
213	HERC2	HECT and RLD domain containing E3 ubiquitin protein ligase 2	O95714	O95714 1xPhospho [S2454]	98.1	42.6	0.434251	High
214	EIF4G2	Eukaryotic translation initiation factor 4 gamma 2	D3DQV9	D3DQV9 1xPhospho [T/R]	97.1	42.2	0.434604	High
215	BUB1	BUB1 mitotic checkpoint serine/threonine kinase	O43683	O43683 1xPhospho [S563]	101.4	44.1	0.434911	High
216	TPD52L2	TPD52 like 2	O43399	O43399 1xPhospho [S96]	120.7	52.5	0.434963	High
217	DSP	desmoplakin	P15924	P15924 2xPhospho [S165; S166]	115.8	50.4	0.435233	High
218	SZRD1	SUZ RNA binding domain containing 1	Q7Z422	Q7Z422 1xPhospho [S]	117.4	51.1	0.435264	High
219	TOR1AIP2	torsin 1A interacting protein 2	Q8NFQ8	Q8NFQ8 1xPhospho [S120]	114.1	49.7	0.435583	High
220	CBX6	chromobox 6	O95503	O95503 1xPhospho [S143]	129.2	56.4	0.436533	High
221	SQSTM1	sequestosome 1	Q13501	Q13501 1xPhospho [S332]	54	23.6	0.437037	High
222	FGFR4	fibroblast growth factor receptor 4	H0Y9P2	H0Y9P2 2xPhospho [S71; S72]	89.9	39.3	0.437152	High
223	IBTK	inhibitor of Bruton tyrosine kinase	Q9P2D0	Q9P2D0 1xPhospho [S990]	108.1	47.3	0.437558	High
224	AHNAK	AHNAK nucleoprotein	Q09666	Q09666 1xPhospho [S5552]	112.8	49.4	0.437943	High
225	PARP4	poly(ADP-ribose) polymerase family member 4	Q9UKK3	Q9UKK3 1xPhospho [S1335]	123.2	54	0.438312	High
226	DDX42	DEAD-box helicase 42	Q86XP3	Q86XP3 1xPhospho [S185]	90.3	39.6	0.438538	High
227	SMN1	survival of motor neuron 1, telomeric	B4DP61	B4DP61 1xPhospho [S]	124	54.4	0.43871	High
228	CLK3	CDC like kinase 3	H3BQG1	H3BQG1 1xPhospho [S29]	139	61	0.438849	High
229	CDC42EP1	CDC42 effector protein 1	Q00587	Q00587 1xPhospho [R/S]	171	75.2	0.439766	High
230	AHNAK	AHNAK nucleoprotein	Q09666	Q09666 2xPhospho [S212; S216]	91.4	40.2	0.439825	High
231	DCAF1	DDB1 and CUL4 associated factor 1	Q9Y4B6	Q9Y4B6 1xPhospho [S979]	116	51.1	0.440517	High
232	ELF1	E74 like ETS transcription factor 1	A0A0U1RRL5	A0A0U1RRL5 1xPhospho [S187]	108	47.6	0.440741	High
233	RBM12	RNA binding motif protein 12	Q9NTZ6	Q9NTZ6 1xPhospho [S424]	138.4	61.1	0.441474	High
234	AHCTF1	AT-hook containing transcription factor 1	Q8WYP5	Q8WYP5 1xPhospho [S1222]	133.6	59	0.441617	High
235	MAP7D1	MAP7 domain containing 1	Q3KQU3	Q3KQU3 3xPhospho [R476; R498; R/S]	173.2	76.5	0.441686	High
236	ENAH	ENAH actin regulator	A0A0U1RRM6	A0A0U1RRM6 1xPhospho [S740]	95.5	42.2	0.441885	High
237	TANC1	tetratricopeptide repeat, ankyrin repeat and coiled-coil containing 1	Q9C0D5	Q9C0D5 1xPhospho [S67]	113.9	50.4	0.442493	High
238	RAB7A	RAB7A, member RAS oncogene family	P51149	P51149 1xPhospho [S72]	83.6	37	0.442584	High
239	PDS5B	PDS5 cohesin associated factor B	Q9NTI5	Q9NTI5 2xPhospho [E1178; E1183]	119.1	52.8	0.443325	High
240	DNAJC21	DnaJ homolog subfamily C member 21	Q5F1R6	Q5F1R6 1xPhospho [S511]	119.9	53.2	0.443703	High
241	CBL	E3 ubiquitin-protein ligase CBL	A0A0U1RQX8	A0A0U1RQX8 1xPhospho [S483]	120.3	53.4	0.44389	High
242	AFAP1L1	actin filament associated protein 1 like 1	Q8TED9	Q8TED9 1xPhospho [S/R]	100.4	44.6	0.444223	High
243	PPHLN1	periphilin 1	F8WF16	F8WF16 1xPhospho [S44]	135.1	60.2	0.445596	High
244	DSP	desmoplakin	P15924	P15924 1xPhospho [S2608]	105.1	46.9	0.446242	High
245	FASN	fatty acid synthase	P49327	P49327 1xPhospho [S974]	98.3	43.9	0.446592	High
246	BRCA1	BRCA1 DNA repair associated	P38398	P38398 1xPhospho [S1218]	122	54.5	0.446721	High
247	SHMT2	serine hydroxymethyltransferase 2	P34897	P34897 1xPhospho [S266]	114.6	51.2	0.446771	High
248	CAVIN1	caveolae associated protein 1	Q6NZI2	Q6NZI2 1xPhospho [T302]	142.7	63.8	0.447092	High
249	BCL3	B-cell lymphoma 3 protein	P20749	P20749 1xPhospho [S41]	169.2	75.7	0.4474	High
250	TAOK1	TAO kinase 1	Q7L7X3	Q7L7X3 1xPhospho [S965]	151.3	67.8	0.448116	High
251	CCDC61	coiled-coil domain containing 61	Q9Y6R9	Q9Y6R9 2xPhospho [S447; S452]	111.9	50.2	0.448615	High
252	CPSF7	cleavage and polyadenylation specific factor 7	Q8N684	Q8N684 1xPhospho [S60]	101.4	45.5	0.448718	High
253	KANSL1	KAT8 regulatory NSL complex subunit 1	A0A1W2PPV8	A0A1W2PPV8 1xPhospho [S268]	96.9	43.5	0.448916	High
254	RBM12	RNA binding motif protein 12	Q9NTZ6	Q9NTZ6 2xPhospho [S/R/H/E]	133.9	60.2	0.449589	High
255	NAB1	NGFI-A binding protein 1	B8ZZS2	B8ZZS2 1xPhospho [S394]	138.1	62.1	0.449674	High
256	SRRM2	serine/arginine repetitive matrix 2	Q9UQ35	Q9UQ35 1xPhospho [T/R]	110.3	49.6	0.449683	High
257	UNC45A	unc-45 myosin chaperone A	Q9H3U1	Q9H3U1 1xPhospho [T15]; 1xMet-loss [N-Term]	97.1	43.7	0.450051	High
258	PTDSS1	phosphatidylserine synthase 1	P48651	P48651 1xPhospho [S]	138.4	62.3	0.450145	High
259	RBBP6	RB binding protein 6, ubiquitin ligase	A0A2R8Y880	A0A2R8Y880 1xPhospho [S1315]	96.9	43.7	0.45098	High
260	PTK2	protein tyrosine kinase 2	H0YB16	H0YB16 1xPhospho [S394]	99.2	44.8	0.451613	High
261	NSUN5	NOP2/Sun RNA methyltransferase 5	Q96P11	Q96P11 1xPhospho [S327]	104.9	47.5	0.452812	High
262	TNKS1BP1	tankyrase 1 binding protein 1	Q9C0C2	Q9C0C2 1xPhospho [S1652]	101.8	46.1	0.452849	High
263	ZFAND2B	zinc finger AN1-type containing 2B	Q8WV99	Q8WV99 1xPhospho [S181]	93.7	42.5	0.453575	High
264	RNPS1	RNA binding protein with serine rich domain 1	H3BMM9	H3BMM9 1xPhospho [S251]	155.6	70.6	0.453728	High
265	NDRG1	N-myc downstream regulated 1	Q92597	Q92597 2xPhospho [E368; D373]	134	60.8	0.453731	High
266	ANKRD26	ankyrin repeat domain containing 26	E7ESJ3	E7ESJ3 1xPhospho [S340]	117.9	53.5	0.453774	High
267	ANAPC1	anaphase promoting complex subunit 1	Q9H1A4	Q9H1A4 1xPhospho [S]	109.3	49.6	0.453797	High
268	JPT1	Jupiter microtubule associated homolog 1	Q9UK76	Q9UK76 1xPhospho [T54]	104.5	47.5	0.454545	High
269	SQSTM1	sequestosome 1	Q13501	Q13501 2xPhospho [S328; S332]	60.9	27.7	0.454844	High
270	DCAF12	DDB1 and CUL4 associated factor 12	Q5T6F0	Q5T6F0 1xPhospho [S15]	136.2	62.1	0.455947	High
271	POLA1	DNA polymerase alpha 1, catalytic subunit	A6NMQ1	A6NMQ1 1xPhospho [T180]	101.3	46.3	0.457058	High
272	AHNAK	AHNAK nucleoprotein	Q09666	Q09666 1xPhospho [T4766]	130.2	59.6	0.457757	High
273	MYPN	myopalladin	Q86TC9	Q86TC9 1xPhospho [S124]	122.1	55.9	0.457821	High
274	PCGF6	polycomb group ring finger 6	Q9BYE7	Q9BYE7 1xPhospho [S115]	95.8	43.9	0.458246	High
275	MARK3	microtubule affinity regulating kinase 3	J3KNR0	J3KNR0 1xPhospho [R596]	196.1	90.1	0.459459	High
276	ROBO1	roundabout guidance receptor 1	A0A0A0MSX4	A0A0A0MSX4 1xPhospho [S1322]	119.7	55	0.459482	High
277	LIG3	DNA ligase 3	P49916	P49916 1xPhospho [S210]	77	35.4	0.45974	High
278	MAP7D1	MAP7 domain containing 1	Q3KQU3	Q3KQU3 1xPhospho [R111]	125.6	57.8	0.460191	High
279	TANC2	tetratricopeptide repeat, ankyrin repeat and coiled-coil containing 2	Q9HCD6	Q9HCD6 1xPhospho [S1558]	118.2	54.4	0.460237	High
280	HECTD1	HECT domain E3 ubiquitin protein ligase 1	Q9ULT8	Q9ULT8 1xPhospho [S1772]	111.2	51.3	0.461331	High
281	PCYT1A	phosphate cytidylyltransferase 1A, choline	P49585	P49585 1xPhospho [T/S]	98.6	45.5	0.46146	High
282	CDKN1C	Cyclin-dependent kinase inhibitor 1C	A0A0G2JH30	A0A0G2JH30 1xPhospho [S257]	111.6	51.5	0.46147	High
283	LIMA1	LIM domain and actin binding 1	Q9UHB6	Q9UHB6 1xPhospho [S/E]	98.8	45.6	0.461538	High
284	SPECC1L	sperm antigen with calponin homology and coiled-coil domains 1 like	A0A494C1J1	A0A494C1J1 1xPhospho [S403]	129.2	59.7	0.462074	High
285	ATF2	activating transcription factor 2	E9PEK8	E9PEK8 1xPhospho [S112]	102.1	47.2	0.462292	High
286	SCRIB	scribble planar cell polarity protein	A0A0G2JPP5	A0A0G2JPP5 1xPhospho [S835]	135.4	62.7	0.463072	High
287	POLA1	DNA polymerase alpha 1, catalytic subunit	A6NMQ1	A6NMQ1 1xPhospho [T225]	154.7	71.7	0.463478	High
288	ANKRD12	ankyrin repeat domain 12	Q6UB98	Q6UB98 1xPhospho [S1311]	175.6	81.4	0.463554	High
289	HACD3	3-hydroxyacyl-CoA dehydratase 3	Q9P035	Q9P035 1xPhospho [S114]	143.2	66.4	0.463687	High
290	SFSWAP	splicing factor SWAP	Q12872	Q12872 1xPhospho [S283]	80.2	37.2	0.46384	High
291	MLF2	myeloid leukemia factor 2	F5H800	F5H800 1xPhospho [S32]	118.2	54.9	0.464467	High
292	RRP8	ribosomal RNA processing 8	E9PPY3	E9PPY3 1xPhospho [S176]	96.2	44.7	0.464657	High
293	MAPRE2	microtubule associated protein RP/EB family member 2	Q15555	Q15555 1xPhospho [S209]	124.9	58.1	0.465172	High
294	YTHDF2	YTH N6-methyladenosine RNA binding protein F2	Q9Y5A9	Q9Y5A9 1xPhospho [R393]	121.6	56.7	0.466283	High
295	UBXN1	UBX domain protein 1	Q04323	Q04323 1xPhospho [S200]	98.6	46	0.466531	High
296	SEC16A	SEC16 homolog A, endoplasmic reticulum export factor	F1T0I1	F1T0I1 1xPhospho [S2083]	121.1	56.5	0.466557	High
297	VIM	vimentin	P08670	P08670 1xPhospho [S412]	99.8	46.6	0.466934	High
298	CDK9	cyclin dependent kinase 9	P50750	P50750 1xPhospho [R/S]	108.3	50.6	0.467221	High
299	ENAH	ENAH actin regulator	A0A0U1RRM6	A0A0U1RRM6 1xPhospho [T/S]	105.2	49.2	0.467681	High
300	RAF1	Raf-1 proto-oncogene, serine/threonine kinase	P04049	P04049 1xPhospho [S244]	100.7	47.1	0.467726	High
301	CHEK1	checkpoint kinase 1	O14757	O14757 1xPhospho [S301]	99.2	46.4	0.467742	High
302	ZBTB7A	zinc finger and BTB domain containing 7A	O95365	O95365 1xPhospho [S/D]	111.7	52.3	0.468218	High
303	SCML1	Scm polycomb group protein like 1	Q9UN30	Q9UN30 1xPhospho [S138]	116.3	54.5	0.468616	High
304	EIF3F	eukaryotic translation initiation factor 3 subunit F	H0YDT6	H0YDT6 1xPhospho [S258]	106.2	49.8	0.468927	High
305	CRTC2	CREB regulated transcription coactivator 2	Q53ET0	Q53ET0 1xPhospho [H/T]	109.1	51.2	0.469294	High
306	HIVEP1	HIVEP zinc finger 1	F5H212	F5H212 1xPhospho [S2681]	130.4	61.2	0.469325	High
307	PPP1R13L	protein phosphatase 1 regulatory subunit 13 like	Q8WUF5	Q8WUF5 2xPhospho [R117; R122]	115.9	54.4	0.46937	High
308	XRCC6	X-ray repair cross complementing 6	P12956	P12956 1xPhospho [S477]	132.2	62.1	0.469743	High
309	TRIO	trio Rho guanine nucleotide exchange factor	O75962	O75962 1xPhospho [T2630]	122.6	57.6	0.469821	High
310	STAU2	staufen double-stranded RNA binding protein 2	E7EVJ4	E7EVJ4 1xPhospho [S416]	121	56.9	0.470248	High
311	CAVIN3	caveolae associated protein 3	E9PIE3	E9PIE3 1xPhospho [T237]	121	56.9	0.470248	High
312	VIM	vimentin	P08670	P08670 1xPhospho [S420]	52.1	24.5	0.47025	High
313	NDRG3	NDRG family member 3	Q5TH30	Q5TH30 1xPhospho [S]	128.3	60.4	0.470772	High
314	PRR12	proline rich 12	Q9ULL5	Q9ULL5 1xPhospho [S651]	96	45.3	0.471875	High
315	HMGN3	high mobility group nucleosomal binding domain 3	Q15651	Q15651 2xPhospho [S27; S31]	110.1	52	0.472298	High
316	CAMSAP2	calmodulin regulated spectrin associated protein family member 2	Q08AD1	Q08AD1 1xPhospho [S]	109.6	51.8	0.472628	High
317	TRA2A	transformer 2 alpha homolog	Q13595	Q13595 1xPhospho [T/H]	124.4	58.9	0.473473	High
318	GSK3B	glycogen synthase kinase 3 beta	A0A7I2YQK0	A0A7I2YQK0 1xPhospho [S9]	110.2	52.2	0.473684	High
319	NR4A1	nuclear receptor subfamily 4 group A member 1	P22736	P22736 1xPhospho [S351]	114.6	54.3	0.473822	High
320	MTOR	mechanistic target of rapamycin kinase	P42345	P42345 1xPhospho [S1261]	155.5	73.8	0.474598	High
321	NGDN	neuroguidin	Q8NEJ9	Q8NEJ9 1xPhospho [S232]	122.2	58	0.474632	High
322	MAZ	MYC associated zinc finger protein	P56270	P56270 1xPhospho [S302]	86	40.9	0.475581	High
323	ERF	ETS2 repressor factor	P50548	P50548 1xPhospho [S21]	137.4	65.4	0.475983	High
324	MAP4	microtubule associated protein 4	E7EVA0	E7EVA0 1xPhospho [S2145]	107.3	51.1	0.476235	High
325	SUB1	SUB1 regulator of transcription	P53999	P53999 1xPhospho [S]	138.5	66	0.476534	High
326	ASAP3	ArfGAP with SH3 domain, ankyrin repeat and PH domain 3	Q8TDY4	Q8TDY4 1xPhospho [S286]	134.3	64	0.476545	High
327	BEND3	BEN domain containing 3	Q5T5X7	Q5T5X7 1xPhospho [T124]	85.6	40.8	0.476636	High
328	SYNPO	synaptopodin	Q8N3V7	Q8N3V7 1xPhospho [R500]	173.9	82.9	0.476711	High
329	ZZEF1	zinc finger ZZ-type and EF-hand domain containing 1	O43149	O43149 2xPhospho [S1537; S1540]	124.1	59.2	0.477035	High
330	ASH1L	ASH1 like histone lysine methyltransferase	Q9NR48	Q9NR48 1xPhospho [S1681]	131.2	62.6	0.477134	High
331	NCOR1	nuclear receptor corepressor 1	O75376	O75376 1xPhospho [S1977]	70.8	33.8	0.477401	High
332	ABL1	ABL proto-oncogene 1, non-receptor tyrosine kinase	P00519	P00519 1xPhospho [S683]	133	63.5	0.477444	High
333	OSBPL10	oxysterol binding protein like 10	Q9BXB5	Q9BXB5 2xPhospho [S209; S223]	182.3	87.1	0.477784	High
334	DOCK7	dedicator of cytokinesis 7	Q96N67	Q96N67 1xPhospho [S864]	101.3	48.4	0.477789	High
335	CTPS1	CTP synthase 1	P17812	P17812 1xPhospho [S]	105.6	50.5	0.47822	High
336	HERC1	HECT and RLD domain containing E3 ubiquitin protein ligase family member 1	Q15751	Q15751 1xPhospho [R/S]	103.9	49.7	0.478345	High
337	CELF1	CUGBP Elav-like family member 1	G5EA30	G5EA30 1xPhospho [S22]	107.4	51.4	0.478585	High
338	ELAC2	elaC ribonuclease Z 2	G5E9D5	G5E9D5 2xPhospho [S180; S186]	159.8	76.5	0.478723	High
339	GAS2L1	growth arrest specific 2 like 1	Q99501	Q99501 1xPhospho [S306]	166.9	79.9	0.47873	High
340	SCAF11	SR-related CTD associated factor 11	Q99590	Q99590 1xPhospho [S]	120.3	57.6	0.478803	High
341	ANLN	anillin, actin binding protein	Q9NQW6	Q9NQW6 1xPhospho [S485]	118.6	56.8	0.478921	High
342	MAPKAPK2	MAPK activated protein kinase 2	P49137	P49137 1xPhospho [T222]	98.9	47.4	0.479272	High
343	MEF2D	myocyte enhancer factor 2D	Q14814	Q14814 1xPhospho [S251]	116.2	55.7	0.479346	High
344	UBAP2L	ubiquitin associated protein 2 like	F8W726	F8W726 1xPhospho [S427]	171.4	82.2	0.47958	High
345	MARCKS	myristoylated alanine rich protein kinase C substrate	P29966	P29966 1xPhospho [S26]	102.5	49.2	0.48	High
346	RPS6	ribosomal protein S6	P62753	P62753 1xPhospho [S236]	168.3	80.8	0.480095	High
347	RHBDF2	rhomboid 5 homolog 2	Q6PJF5	Q6PJF5 2xPhospho [S325; S328]	128.5	61.7	0.480156	High
348	MAPKAPK2	MAPK activated protein kinase 2	P49137	P49137 1xPhospho [T222]	107.1	51.5	0.480859	High
349	TBC1D4	TBC1 domain family member 4	O60343	O60343 1xPhospho [S648]	162.3	78.1	0.481208	High
350	PHIP	pleckstrin homology domain interacting protein	Q8WWQ0	Q8WWQ0 1xPhospho [S1315]	124.3	59.9	0.481899	High
351	CTNND1	catenin delta 1	C9JZR2	C9JZR2 1xPhospho [S288]	119.9	57.8	0.482068	High
352	LDB1	LIM domain binding 1	Q86U70	Q86U70 1xPhospho [S302]	73.3	35.4	0.482947	High
353	TDRD3	tudor domain containing 3	Q9H7E2	Q9H7E2 1xPhospho [S256]	118.4	57.2	0.483108	High
354	PACS1	phosphofurin acidic cluster sorting protein 1	Q6VY07	Q6VY07 1xPhospho [S28]	120.2	58.1	0.483361	High
355	RPS6	ribosomal protein S6	P62753	P62753 1xPhospho [S]	165.7	80.1	0.483404	High
356	APC	APC regulator of WNT signaling pathway	P25054	P25054 1xPhospho [T1438]	106.1	51.3	0.483506	High
357	NUFIP2	nuclear FMR1 interacting protein 2	Q7Z417	Q7Z417 1xPhospho [T/S]	93.4	45.2	0.48394	High
358	UNKNOWN	uncharacterized protein	A0A0A0MSU2	A0A0A0MSU2 1xPhospho [S148]	118.4	57.3	0.483953	High
359	PHLDB1	pleckstrin homology like domain family B member 1	Q86UU1	Q86UU1 1xPhospho [S220]	126	61	0.484127	High
360	ATXN1L	ataxin 1 like	P0C7T5	P0C7T5 1xPhospho [D/T]	105.1	50.9	0.484301	High
361	EEF1D	eukaryotic translation elongation factor 1 delta	P29692; E9PL71	P29692 1xPhospho [S162]; E9PL71 1xPhospho [S138]	92.7	44.9	0.484358	High
362	LARP1	La ribonucleoprotein 1, translational regulator	Q6PKG0	Q6PKG0 1xPhospho [S824]	148.6	72	0.484522	High
363	RBMXL1	RBMX like 1	Q96E39	Q96E39 1xPhospho [S88]	107	51.9	0.485047	High
364	WDHD1	WD repeat and HMG-box DNA binding protein 1	O75717	O75717 1xPhospho [S/H]	132.1	64.1	0.485238	High
365	LARP1	La ribonucleoprotein 1, translational regulator	Q6PKG0	Q6PKG0 2xPhospho [S847; S849]	124.2	60.3	0.485507	High
366	MPDZ	multiple PDZ domain crumbs cell polarity complex component	O75970	O75970 1xPhospho [S1595]	95.7	46.5	0.485893	High
367	MTMR3	myotubularin related protein 3	G5E953	G5E953 1xPhospho [S839]	189.1	91.9	0.485986	High
368	URI1	URI1 prefoldin like chaperone	I3L280	I3L280 1xPhospho [S119]	136.8	66.5	0.486111	High
369	BCLAF1	BCL2 associated transcription factor 1	Q9NYF8; E9PJA7	Q9NYF8 2xPhospho [S290; S297]; E9PJA7 2xPhospho [S288; S295]	111.9	54.4	0.486148	High
370	PSMD11	proteasome 26S subunit, non-ATPase 11	O00231	O00231 1xPhospho [S14]	107.1	52.1	0.486461	High
371	DDX21	DExD-box helicase 21	Q9NR30	Q9NR30 1xPhospho [S173]	89	43.3	0.486517	High
372	APC	APC regulator of WNT signaling pathway	P25054	P25054 1xPhospho [S1774]	112	54.5	0.486607	High
373	ARAF	A-Raf proto-oncogene, serine/threonine kinase	P10398	P10398 1xPhospho [S186]	117.5	57.2	0.486809	High
374	WDR77	WD repeat domain 77	Q9BQA1	Q9BQA1 1xPhospho [E/T]	110.9	54	0.486925	High
375	CTDSPL2	CTD small phosphatase like 2	H0YMH7	H0YMH7 1xPhospho [R/S]	137.3	66.9	0.487254	High
376	EPPK1	epiplakin 1	P58107	P58107 1xPhospho [S/R/T/E]; 1xPhospho [S/R/T/E]; 1xPhospho [S/R/T/E]; 1xPhospho [S/R/T/E]	141.7	69.1	0.48765	High
377	CRTC3	CREB regulated transcription coactivator 3	Q6UUV7	Q6UUV7 1xPhospho [S370]	113.6	55.4	0.487676	High
378	SEC16A	SEC16 homolog A, endoplasmic reticulum export factor	F1T0I1	F1T0I1 1xPhospho [S1223]	142.2	69.4	0.488045	High
379	LARP4B	La ribonucleoprotein 4B	Q92615	Q92615 1xPhospho [R/S]	110.6	54	0.488246	High
380	CDK6	cyclin dependent kinase 6	Q00534	Q00534 1xPhospho [S290]	146.2	71.4	0.488372	High
381	NPM1	nucleophosmin 1	A0A7I2YQC0	A0A7I2YQC0 1xPhospho [S70]	103.4	50.5	0.488395	High
382	LARP1	La ribonucleoprotein 1, translational regulator	Q6PKG0	Q6PKG0 1xPhospho [S1056]	86.7	42.4	0.489043	High
383	VRK2	VRK serine/threonine kinase 2	Q86Y07	Q86Y07 1xPhospho [S438]	92	45	0.48913	High
384	NUP153	nucleoporin 153	P49790	P49790 2xPhospho [S334; S338]	104.9	51.4	0.48999	High
385	RAVER1	Ribonucleoprotein, PTB binding 1	A0A087WZ13	A0A087WZ13 1xPhospho [S643]	106.1	52	0.490104	High
386	KTN1	kinectin 1	Q86UP2	Q86UP2 1xPhospho [S110]	135	66.2	0.49037	High
387	SRFBP1	serum response factor binding protein 1	Q8NEF9	Q8NEF9 1xPhospho [S203]	73	35.8	0.490411	High
388	RERE	arginine-glutamic acid dipeptide repeats	Q9P2R6	Q9P2R6 1xPhospho [S1266]	136.1	66.8	0.490816	High
389	DIAPH3	diaphanous related formin 3	Q9NSV4	Q9NSV4 1xPhospho [S26]	129.1	63.4	0.491092	High
390	EPN2	epsin 2	F6PQP6	F6PQP6 2xPhospho [S192; S195]	123.5	60.7	0.491498	High
391	MDC1	mediator of DNA damage checkpoint 1	Q14676	Q14676 1xPhospho [T1302]	101.2	49.8	0.492095	High
392	SLC7A6OS	solute carrier family 7 member 6 opposite strand	Q96CW6	Q96CW6 1xPhospho [S]	117	57.6	0.492308	High
393	CTNND1	catenin delta 1	C9JZR2	C9JZR2 1xPhospho [S252]	113.1	55.7	0.492485	High
394	THRAP3	thyroid hormone receptor associated protein 3	Q9Y2W1	Q9Y2W1 1xPhospho [S575]	102.5	50.5	0.492683	High
395	HSPB1	heat shock protein family B (small) member 1	P04792	P04792 1xPhospho [S15]	95.8	47.2	0.492693	High
396	PRR12	proline rich 12	Q9ULL5	Q9ULL5 1xPhospho [S1061]	105.5	52	0.492891	High
397	OSBPL11	oxysterol binding protein like 11	Q9BXB4	Q9BXB4 1xPhospho [S181]	122.7	60.5	0.493073	High
398	EPB41L2	erythrocyte membrane protein band 4.1 like 2	O43491	O43491 1xPhospho [S87]	124.1	61.2	0.493151	High
399	MIB2	MIB E3 ubiquitin protein ligase 2	H0YAM8	H0YAM8 1xPhospho [S160]	125.1	61.7	0.493205	High
400	ATXN2L	ataxin 2 like	H3BUF6	H3BUF6 1xPhospho [T31]	104.2	51.4	0.493282	High
401	GLI2	GLI family zinc finger 2	P10070	P10070 1xPhospho [S/R]	111.7	55.1	0.493286	High
402	PDE3A	phosphodiesterase 3A	Q14432	Q14432 1xPhospho [S465]	121.6	60	0.493421	High
403	ATAD2	ATPase family AAA domain containing 2	Q6PL18	Q6PL18 1xPhospho [S327]	176.7	87.3	0.494058	High
404	NKD2	NKD inhibitor of WNT signaling pathway 2	Q969F2	Q969F2 1xPhospho [S216]	204.7	101.2	0.494382	High
405	RPLP1	ribosomal protein lateral stalk subunit P1	P05386; P05387	P05386 1xPhospho [S/D]; P05387 1xPhospho [S/D]	115.9	57.3	0.494392	High
406	LARP1	La ribonucleoprotein 1, translational regulator	Q6PKG0	Q6PKG0 1xPhospho [S1056]	100.5	49.7	0.494527	High
407	PLEC	plectin	Q15149; H0YDN1	Q15149 2xPhospho [S4626; S]; H0YDN1 2xPhospho [S3389; S]	123.1	60.9	0.49472	High
408	VIM	vimentin	P08670	P08670 1xPhospho [S420]	85.7	42.4	0.494749	High
409	SPOP	speckle type BTB/POZ protein	A0A590UJA7	A0A590UJA7 1xPhospho [S6]	110.7	54.8	0.495032	High
410	EHD1	EH domain containing 1	A0A024R571	A0A024R571 1xPhospho [S470]	83.4	41.3	0.495204	High
411	PARD3	par-3 family cell polarity regulator	Q8TEW0	Q8TEW0 1xPhospho [S728]	105.8	52.4	0.495274	High
412	RPL18A	ribosomal protein L18a	Q02543	Q02543 1xPhospho [S71]	111.6	55.3	0.49552	High
413	MYO9B	myosin IXB	M0R0P8	M0R0P8 1xPhospho [S1405]	104.1	51.6	0.495677	High
414	INO80C	INO80 complex subunit C	K7ELX9	K7ELX9 1xPhospho [S/R]	138.7	68.8	0.496035	High
415	GTF2I	general transcription factor IIi	P78347	P78347 1xPhospho [T703]	90.9	45.1	0.49615	High
416	SQSTM1	sequestosome 1	Q13501	Q13501 2xPhospho [S328; S332]	41.1	20.4	0.49635	High
417	PUM1	pumilio RNA binding family member 1	Q5T1Z8	Q5T1Z8 1xPhospho [S245]	116	57.6	0.496552	High
418	EPB41L2	erythrocyte membrane protein band 4.1 like 2	O43491	O43491 1xPhospho [S598]	121.2	60.2	0.4967	High
419	MYPN	myopalladin	Q86TC9	Q86TC9 1xPhospho [S124]	107.5	53.4	0.496744	High
420	PBK	PDZ binding kinase	Q96KB5	Q96KB5 1xPhospho [T/S]	109.5	54.4	0.496804	High
421	TMEM94	Transmembrane protein 94	Q12767	Q12767 1xPhospho [S225]	140.9	70	0.496806	High
422	AHNAK	AHNAK nucleoprotein	Q09666	Q09666 1xPhospho [S5110]	64	31.8	0.496875	High
423	TAF12	TATA-box binding protein associated factor 12	Q16514	Q16514 1xPhospho [S51]	103.9	51.7	0.497594	High
424	MTMR14	myotubularin related protein 14	Q8NCE2	Q8NCE2 1xPhospho [S485]	149.9	74.6	0.497665	High
425	SDAD1	SDA1 domain containing 1	E7EW05	E7EW05 1xPhospho [S548]	124.7	62.1	0.497995	High
426	PDHA1	pyruvate dehydrogenase E1 subunit alpha 1	P08559	P08559 2xPhospho [S293; R302]	128.5	64	0.498054	High
427	SRRM1	serine and arginine repetitive matrix 1	M0R088; A9Z1X7	M0R088 1xPhospho [S626]; A9Z1X7 1xPhospho [S662]	103.2	51.4	0.498062	High
428	STYX	serine/threonine/tyrosine interacting protein	Q8WUJ0	Q8WUJ0 1xPhospho [S193]	157.4	78.4	0.498094	High
429	PDE3A	phosphodiesterase 3A	Q14432	Q14432 1xPhospho [S475]	100.9	50.3	0.498513	High
430	PACSIN3	protein kinase C and casein kinase substrate in neurons 3	A0A0C4DGG1	A0A0C4DGG1 1xPhospho [S319]	78.9	39.4	0.499366	High
431	FAM174C	Protein FAM174C	Q9BVV8	Q9BVV8 1xPhospho [D121]	95	47.5	0.5	High
432	LDB1	LIM domain binding 1	Q86U70	Q86U70 1xPhospho [S302]	94.2	47.1	0.5	High
433	CDC42EP1	CDC42 effector protein 1	Q00587	Q00587 1xPhospho [S]	137.4	68.7	0.5	High
434	ESPL1	extra spindle pole bodies like 1, separase	Q14674	Q14674 1xPhospho [S1126]	108.9	54.5	0.500459	High
435	TANC2	tetratricopeptide repeat, ankyrin repeat and coiled-coil containing 2	Q9HCD6	Q9HCD6 1xPhospho [S1545]	108.3	54.2	0.500462	High
436	NHSL3	NHS like 3	Q9P206	Q9P206 1xPhospho [S929]	106.1	53.1	0.500471	High
437	PLEC	plectin	Q15149; H0YDN1	Q15149 1xPhospho [S4386]; H0YDN1 1xPhospho [S3149]	176	88.2	0.501136	High
438	RFC1	replication factor C subunit 1	P35251	P35251 1xPhospho [D114]	120.5	60.5	0.502075	High
439	DYNC1I2	dynein cytoplasmic 1 intermediate chain 2	E7EQL5	E7EQL5 2xPhospho [S73; S81]	106.1	53.3	0.502356	High
440	KHDRBS1	KH RNA binding domain containing, signal transduction associated 1	Q07666	Q07666 1xPhospho [S58]	89.1	44.8	0.502806	High
441	LIMD1	LIM domain containing 1	C9JRJ5	C9JRJ5 1xPhospho [S277]	99.8	50.2	0.503006	High
442	ARHGAP21	Rho GTPase activating protein 21	Q5T5U3	Q5T5U3 1xPhospho [S857]	113.5	57.1	0.503084	High
443	RBM15B	RNA binding motif protein 15B	Q8NDT2	Q8NDT2 2xPhospho [S230; S231]	124	62.4	0.503226	High
444	ITPRID2	ITPR interacting domain containing 2	E9PHV5	E9PHV5 1xPhospho [S866]	119.2	60	0.503356	High
445	HDGF	Hepatoma-derived growth factor	P51858	P51858 1xPhospho [S165]	114.4	57.6	0.503497	High
446	PCF11	PCF11 cleavage and polyadenylation factor subunit	E9PKN0	E9PKN0 1xPhospho [S/D]	126.3	63.6	0.503563	High
447	SQSTM1	sequestosome 1	Q13501	Q13501 1xPhospho [S332]	62.3	31.4	0.504013	High
448	FAM117B	family with sequence similarity 117 member B	Q6P1L5	Q6P1L5 1xPhospho [S307]	110.3	55.6	0.50408	High
449	POM121C	Nuclear envelope pore membrane protein POM 121C	A8CG34	A8CG34 1xPhospho [S674]	200.7	101.2	0.504235	High
450	GNAS	GNAS complex locus	Q5JWF2	Q5JWF2 1xPhospho [S995]	163.9	82.7	0.504576	High
451	NCAPH	non-SMC condensin I complex subunit H	E9PHA2	E9PHA2 1xPhospho [S421]	85.6	43.2	0.504673	High
452	MED1	mediator complex subunit 1	Q15648	Q15648 2xPhospho [S1481; S1482]	115.1	58.1	0.504778	High
453	PLEC	plectin	Q15149	Q15149 1xPhospho [S149]	111.9	56.5	0.504915	High
454	SRRM2	serine/arginine repetitive matrix 2	Q9UQ35	Q9UQ35 1xPhospho [R1412]	104.7	52.9	0.505253	High
455	SQSTM1	sequestosome 1	Q13501	Q13501 1xPhospho [S]	75	37.9	0.505333	High
456	ZYX	zyxin	Q15942	Q15942 1xPhospho [S308]	99.3	50.2	0.505539	High
457	CEP170B	centrosomal protein 170B	Q9Y4F5	Q9Y4F5 1xPhospho [S655]	92.7	46.9	0.505933	High
458	RECQL	RecQ like helicase	P46063	P46063 1xPhospho [S634]	109.6	55.5	0.506387	High
459	ARPC5L	actin related protein 2/3 complex subunit 5 like	Q9BPX5	Q9BPX5 1xPhospho [S64]	117.3	59.4	0.506394	High
460	AFG2B	AFG2 AAA ATPase homolog B	Q9BVQ7	Q9BVQ7 1xPhospho [S607]	114.7	58.1	0.506539	High
461	SYDE1	Rho GTPase-activating protein SYDE1	Q6ZW31	Q6ZW31 3xPhospho [S231; S235; S244]	73.8	37.4	0.506775	High
462	C2orf49	chromosome 2 open reading frame 49	Q9BVC5	Q9BVC5 1xPhospho [S189]	94.5	47.9	0.506878	High
463	PRKCA	protein kinase C alpha	P17252	P17252 1xPhospho [T638]	102.3	51.9	0.507331	High
464	ZMYM4	zinc finger MYM-type containing 4	Q5VZL5	Q5VZL5 1xPhospho [T217]	101.5	51.5	0.507389	High
465	VIM	vimentin	P08670	P08670 1xPhospho [S412]	109.7	55.7	0.507748	High
466	EIF4G1	eukaryotic translation initiation factor 4 gamma 1	E7EX73	E7EX73 1xPhospho [S914]	101	51.3	0.507921	High
467	YRDC	yrdC N6-threonylcarbamoyltransferase domain containing	Q86U90	Q86U90 1xPhospho [S37]	109.8	55.8	0.508197	High
468	MAPKBP1	Mitogen-activated protein kinase-binding protein 1	O60336	O60336 1xPhospho [S1314]	107.2	54.5	0.508396	High
469	TONSL	tonsoku like, DNA repair protein	Q96HA7	Q96HA7 1xPhospho [S905]	106.8	54.3	0.508427	High
470	IRF2BPL	interferon regulatory factor 2 binding protein like	Q9H1B7	Q9H1B7 1xPhospho [S/E]	129.6	65.9	0.508488	High
471	MAP4	microtubule associated protein 4	E7EVA0	E7EVA0 1xPhospho [S297]	123.5	62.8	0.508502	High
472	NCOR1	nuclear receptor corepressor 1	O75376	O75376 1xPhospho [R/S]	138.4	70.4	0.508671	High
473	RBM12	RNA binding motif protein 12	Q9NTZ6	Q9NTZ6 3xPhospho [S/R/H]	126.2	64.2	0.508716	High
474	RFX1	regulatory factor X1	P22670	P22670 1xPhospho [S204]	106.1	54	0.508954	High
475	EML3	EMAP like 3	Q32P44	Q32P44 1xPhospho [S176]	117.1	59.6	0.508967	High
476	FOXP2	forkhead box P2	A0A0U1RQR8	A0A0U1RQR8 1xPhospho [R/S/H]	184.4	93.9	0.509219	High
477	RBM12B	RNA binding motif protein 12B	Q8IXT5	Q8IXT5 2xPhospho [S278; S280]	111.9	57	0.509383	High
478	SPEN	spen family transcriptional repressor	Q96T58	Q96T58 1xPhospho [S1062]	95.4	48.6	0.509434	High
479	PI4KB	phosphatidylinositol 4-kinase beta	A0A0B4J1S8	A0A0B4J1S8 1xPhospho [S289]	115.6	58.9	0.509516	High
480	PLEC	plectin	Q15149; H0YDN1	Q15149 2xPhospho [S]; H0YDN1 2xPhospho [S]	124.4	63.4	0.509646	High
481	MDC1	mediator of DNA damage checkpoint 1	Q14676	Q14676 1xPhospho [D330]	103.7	52.9	0.510125	High
482	STK10	serine/threonine kinase 10	O94804	O94804 1xPhospho [S191]	96.6	49.3	0.510352	High
483	MYBBP1A	MYB binding protein 1a	Q9BQG0	Q9BQG0 1xPhospho [S11]	98.1	50.1	0.510703	High
484	EIF2B5	eukaryotic translation initiation factor 2B subunit epsilon	A0A3B3ITG6	A0A3B3ITG6 1xPhospho [S500]	95.3	48.7	0.511018	High
485	HUWE1	HECT, UBA and WWE domain containing E3 ubiquitin protein ligase 1	Q7Z6Z7	Q7Z6Z7 1xPhospho [E/S]	122.5	62.6	0.51102	High
486	USP10	ubiquitin specific peptidase 10	Q14694	Q14694 1xPhospho [S76]	121.4	62.1	0.511532	High
487	DFFA	DNA fragmentation factor subunit alpha	O00273	O00273 1xPhospho [S232]	127.1	65.1	0.512195	High
488	SYNPO	synaptopodin	Q8N3V7	Q8N3V7 1xPhospho [S754]	101.1	51.9	0.513353	High
489	SYNRG	synergin gamma	Q9UMZ2	Q9UMZ2 1xPhospho [S473]	137.3	70.5	0.513474	High
490	HNRNPA3	heterogeneous nuclear ribonucleoprotein A3	P51991	P51991 1xPhospho [S358]	109.8	56.4	0.513661	High
491	ZCRB1	zinc finger CCHC-type and RNA binding motif containing 1	G3V1V1	G3V1V1 1xPhospho [E113]	105.5	54.2	0.513744	High
492	POLR2A	RNA polymerase II subunit A	P24928	P24928 1xPhospho [E1969]	116.7	60	0.514139	High
493	UNKNOWN	DNA polymerase alpha subunit B	A0A3B3ITS5	A0A3B3ITS5 1xPhospho [R/S]	87.7	45.1	0.514253	High
494	SYDE1	Rho GTPase-activating protein SYDE1	Q6ZW31	Q6ZW31 1xPhospho [S/T]	139	71.5	0.514388	High
495	KIF18B	kinesin family member 18B	A0A494BYR6	A0A494BYR6 1xPhospho [S/H]	121.1	62.3	0.514451	High
496	NOLC1	nucleolar and coiled-body phosphoprotein 1	A0A0A0MRM9	A0A0A0MRM9 1xPhospho [S517]	96.8	49.8	0.514463	High
497	VGLL4	vestigial like family member 4	A0A075B6E4	A0A075B6E4 1xPhospho [S274]	95.8	49.3	0.514614	High
498	TOPORS	TOP1 binding arginine/serine rich protein, E3 ubiquitin ligase	Q9NS56	Q9NS56 1xPhospho [S/D]	98.9	50.9	0.514661	High
499	SLCO4A1	solute carrier organic anion transporter family member 4A1	E1P5H9	E1P5H9 1xPhospho [S355]	108.2	55.7	0.514787	High
500	GYS1	glycogen synthase 1	P13807	P13807 2xPhospho [S641; S645]	123.4	63.6	0.515397	High
501	NCOR2	nuclear receptor corepressor 2	C9JE98	C9JE98 1xPhospho [S67]	119.3	61.5	0.515507	High
502	RPRD1A	regulation of nuclear pre-mRNA domain containing 1A	Q96P16	Q96P16 1xPhospho [S156]	86.1	44.4	0.515679	High
503	CDK12	cyclin dependent kinase 12	Q9NYV4	Q9NYV4 1xPhospho [S]	101.8	52.5	0.515717	High
504	PHF3	PHD finger protein 3	Q92576	Q92576 1xPhospho [R1756]	113.6	58.6	0.515845	High
505	ZFYVE19	zinc finger FYVE-type containing 19	H3BRF9	H3BRF9 1xPhospho [T220]	138.8	71.6	0.51585	High
506	MAPKAPK5	MAPK activated protein kinase 5	Q8IW41	Q8IW41 1xPhospho [T182]	99.2	51.2	0.516129	High
507	CAVIN1	caveolae associated protein 1	Q6NZI2	Q6NZI2 1xPhospho [S167]	95.3	49.2	0.516264	High
508	HMGN4	high mobility group nucleosomal binding domain 4	O00479	O00479 1xPhospho [S29]	111.9	57.8	0.516533	High
509	RPP25	Ribonuclease P protein subunit p25	Q9BUL9	Q9BUL9 1xPhospho [S162]	87.1	45	0.516648	High
510	SAFB	scaffold attachment factor B	Q15424; Q14151	Q15424 1xPhospho [S288]; Q14151 1xPhospho [S287]	113.2	58.5	0.516784	High
511	KDM2A	lysine demethylase 2A	Q9Y2K7	Q9Y2K7 2xPhospho [S/T]	114.3	59.1	0.51706	High
512	TNS3	tensin 3	Q68CZ2	Q68CZ2 1xPhospho [S1149]	114.3	59.1	0.51706	High
513	CEP170	centrosomal protein 170	Q5SW79	Q5SW79 1xPhospho [T1376]	133	68.8	0.517293	High
514	PFKP	phosphofructokinase, platelet	Q01813	Q01813 1xPhospho [S386]	101	52.3	0.517822	High
515	ACIN1	apoptotic chromatin condensation inducer 1	Q9UKV3	Q9UKV3 1xPhospho [S710]	161.8	83.8	0.517923	High
516	THRAP3	thyroid hormone receptor associated protein 3	Q9Y2W1	Q9Y2W1 1xPhospho [S]	110	57	0.518182	High
517	REEP3	receptor accessory protein 3	Q6NUK4	Q6NUK4 1xPhospho [S152]	95.1	49.3	0.518402	High
518	EIF4EBP1	eukaryotic translation initiation factor 4E binding protein 1	Q13541	Q13541 1xPhospho [T46]	121.9	63.2	0.518458	High
519	DDX46	DEAD-box helicase 46	A0A0C4DG89	A0A0C4DG89 1xPhospho [S/D]	94.3	48.9	0.518558	High
520	ARHGAP1	Rho GTPase activating protein 1	Q07960	Q07960 1xPhospho [S51]	99.1	51.4	0.518668	High
521	ZC3H11A	zinc finger CCCH-type containing 11A	O75152	O75152 1xPhospho [T579]	98.7	51.2	0.518744	High
522	GOLGA2	Golgin subfamily A member 2	A0A6Q8KRG2	A0A6Q8KRG2 1xPhospho [S941]	113.3	58.8	0.518976	High
523	CTCF	CCCTC-binding factor	A0A2R8Y595	A0A2R8Y595 1xPhospho [S402]	94.6	49.1	0.519027	High
524	GPRIN1	G protein regulated inducer of neurite outgrowth 1	Q7Z2K8	Q7Z2K8 1xPhospho [S18]	107.5	55.8	0.51907	High
525	KCTD5	potassium channel tetramerization domain containing 5	H3BSS5	H3BSS5 1xPhospho [S29]	131.7	68.4	0.519362	High
526	COPB2	COPI coat complex subunit beta 2	H0Y938	H0Y938 1xPhospho [S859]	109.7	57	0.519599	High
527	NUP160	nucleoporin 160	Q12769	Q12769 1xPhospho [S1157]	139.1	72.3	0.51977	High
528	KRT18	keratin 18	P05783	P05783 1xPhospho [S/R]	136.2	70.8	0.519824	High
529	GTF3C2	general transcription factor IIIC subunit 2	Q8WUA4	Q8WUA4 1xPhospho [S167]	76.5	39.8	0.520261	High
530	PHKA1	phosphorylase kinase regulatory subunit alpha 1	A6NMN0	A6NMN0 1xPhospho [S985]	123.6	64.4	0.521036	High
531	MKI67	marker of proliferation Ki-67	P46013	P46013 1xPhospho [T/R]	116.3	60.6	0.521066	High
532	PSMA7	proteasome 20S subunit alpha 7	O14818	O14818 1xPhospho [S11]	127.7	66.6	0.521535	High
533	RACGAP1	Rac GTPase activating protein 1	Q9H0H5	Q9H0H5 1xPhospho [T/R]	99.5	51.9	0.521608	High
534	HAUS6	HAUS augmin like complex subunit 6	Q5VY60	Q5VY60 1xPhospho [S731]	104.1	54.3	0.521614	High
535	WDR46	WD repeat domain 46	O15213	O15213 1xPhospho [S41]	120	62.6	0.521667	High
536	RPL18	ribosomal protein L18	J3QQ67	J3QQ67 2xPhospho [T160; S163]	165.6	86.4	0.521739	High
537	PRIMPOL	primase and DNA directed polymerase	A0A5S6SZ32	A0A5S6SZ32 1xPhospho [S126]	100.4	52.4	0.521912	High
538	PTGES3	prostaglandin E synthase 3	A0A087WYT3	A0A087WYT3 1xPhospho [S117]	113.4	59.2	0.522046	High
539	ALX4	ALX homeobox 4	Q9H161	Q9H161 1xPhospho [T131]	108	56.4	0.522222	High
540	DSN1	DSN1 component of MIS12 kinetochore complex	Q9H410	Q9H410 1xPhospho [S81]	117.7	61.6	0.523364	High
541	TRIP6	thyroid hormone receptor interactor 6	Q15654	Q15654 1xPhospho [S92]	110.6	57.9	0.523508	High
542	NUP210	nucleoporin 210	Q8TEM1	Q8TEM1 1xPhospho [S1874]	97.6	51.1	0.523566	High
543	CCDC86	coiled-coil domain containing 86	Q9H6F5	Q9H6F5 1xPhospho [S91]	107.3	56.2	0.523765	High
544	HDAC5	histone deacetylase 5	Q9UQL6	Q9UQL6 1xPhospho [S498]	96.4	50.5	0.523859	High
545	NCAPD2	non-SMC condensin I complex subunit D2	Q15021	Q15021 1xPhospho [S]	72.9	38.2	0.524005	High
546	MAP2K1	mitogen-activated protein kinase kinase 1	Q02750	Q02750 1xPhospho [T386]	107.8	56.5	0.524119	High
547	WDR7	WD repeat domain 7	Q9Y4E6	Q9Y4E6 1xPhospho [S935]	118.1	61.9	0.524132	High
548	STRN4	striatin 4	Q9NRL3	Q9NRL3 1xPhospho [S53]	106.6	55.9	0.52439	High
549	YTHDC1	YTH N6-methyladenosine RNA binding protein C1	J3QR07	J3QR07 1xPhospho [S/H]	114	59.8	0.524561	High
550	SAFB2	scaffold attachment factor B2	Q14151	Q14151 1xPhospho [S513]	121.4	63.7	0.524712	High
551	CBL	E3 ubiquitin-protein ligase CBL	A0A0U1RQX8	A0A0U1RQX8 1xPhospho [S/H]	114.7	60.2	0.524847	High
552	RPAP2	RNA polymerase II associated protein 2	Q8IXW5	Q8IXW5 1xPhospho [S352]	150.9	79.2	0.524851	High
553	SRA1	steroid receptor RNA activator 1	Q9HD15	Q9HD15 1xPhospho [S69]	126.8	66.6	0.525237	High
554	ERBIN	erbb2 interacting protein	Q96RT1	Q96RT1 1xPhospho [E1288]	124.7	65.5	0.525261	High
555	MTSS2	MTSS I-BAR domain containing 2	Q765P7	Q765P7 1xPhospho [S579]	118.6	62.3	0.525295	High
556	ASXL2	ASXL transcriptional regulator 2	Q76L83	Q76L83 2xPhospho [S834; S/H]	103.3	54.3	0.525653	High
557	NCK1	NCK adaptor protein 1	C9JAB9	C9JAB9 1xPhospho [S21]	127.1	66.9	0.526357	High
558	MLLT1	MLLT1 super elongation complex subunit	Q03111	Q03111 1xPhospho [S292]	135.8	71.5	0.52651	High
559	TBC1D10B	TBC1 domain family member 10B	Q4KMP7	Q4KMP7 1xPhospho [S/R]	94.7	49.9	0.526927	High
560	RBMX	RNA binding motif protein X-linked	P38159; Q96E39	P38159 1xPhospho [S124]; Q96E39 1xPhospho [S124]	160.3	84.5	0.527137	High
561	BCCIP	BRCA2 and CDKN1A interacting protein	Q9P287	Q9P287 1xPhospho [E113]	104.7	55.2	0.527221	High
562	TBCK	TBC1 domain containing kinase	Q8TEA7	Q8TEA7 2xPhospho [S764; H779]	111.9	59	0.527256	High
563	NCOR2	nuclear receptor corepressor 2	C9JE98	C9JE98 1xPhospho [S2248]	97.1	51.2	0.527291	High
564	NUP210	nucleoporin 210	Q8TEM1	Q8TEM1 1xPhospho [S1848]	133.7	70.5	0.5273	High
565	ZYX	zyxin	Q15942	Q15942 1xPhospho [S142]	89.7	47.3	0.527313	High
566	CTTNBP2NL	CTTNBP2 N-terminal like	Q9P2B4	Q9P2B4 2xPhospho [S560; S563]	113.2	59.7	0.527385	High
567	QSER1	glutamine and serine rich 1	Q2KHR3	Q2KHR3 1xPhospho [E618]	130.6	68.9	0.527565	High
568	DHX57	DExH-box helicase 57	Q6P158	Q6P158 1xPhospho [S77]	112.4	59.3	0.52758	High
569	KIZ	kizuna centrosomal protein	A0A087X251	A0A087X251 2xPhospho [S268; S272]	92.1	48.6	0.527687	High
570	PRRC2B	proline rich coiled-coil 2B	Q5JSZ5	Q5JSZ5 1xPhospho [S745]	102.7	54.2	0.527751	High
571	TOM1	target of myb1 membrane trafficking protein	O60784	O60784 2xPhospho [S160; R167]	121.8	64.3	0.527915	High
572	PRRC2C	proline rich coiled-coil 2C	Q9Y520	Q9Y520 1xPhospho [T2673]	112.8	59.6	0.528369	High
573	SLK	STE20 like kinase	Q9H2G2	Q9H2G2 1xPhospho [S189]	90.2	47.7	0.528825	High
574	POLE3	DNA polymerase epsilon 3, accessory subunit	Q9NRF9	Q9NRF9 1xPhospho [T63]	92.2	48.8	0.529284	High
575	BRPF1	bromodomain and PHD finger containing 1	P55201	P55201 1xPhospho [S1076]	95.2	50.4	0.529412	High
576	CRTC3	CREB regulated transcription coactivator 3	Q6UUV7	Q6UUV7 1xPhospho [S]	113.3	60	0.529568	High
577	NUP133	nucleoporin 133	Q8WUM0	Q8WUM0 1xPhospho [S]	97.8	51.8	0.529652	High
578	CCNK	cyclin K	O75909	O75909 1xPhospho [S329]	179.9	95.3	0.529739	High
579	SPEN	spen family transcriptional repressor	Q96T58	Q96T58 1xPhospho [T3467]	102.1	54.1	0.529873	High
580	TDRD3	tudor domain containing 3	Q9H7E2	Q9H7E2 1xPhospho [S489]	104.7	55.5	0.530086	High
581	SLC4A7	solute carrier family 4 member 7	H7C3C4	H7C3C4 1xPhospho [S727]	92.8	49.2	0.530172	High
582	TBC1D10A	TBC1 domain family member 10A	B5MD46	B5MD46 1xPhospho [S295]	105.8	56.1	0.530246	High
583	PLPP3	phospholipid phosphatase 3	O14495	O14495 1xPhospho [S297]	113.5	60.2	0.530396	High
584	NOL8	nucleolar protein 8	F5H101	F5H101 1xPhospho [S432]	104.2	55.3	0.53071	High
585	EZH2	enhancer of zeste 2 polycomb repressive complex 2 subunit	Q15910	Q15910 2xPhospho [R/S]	84.6	44.9	0.530733	High
586	CRTC3	CREB regulated transcription coactivator 3	Q6UUV7	Q6UUV7 1xPhospho [S/R]	130	69	0.530769	High
587	ARFGEF2	ADP ribosylation factor guanine nucleotide exchange factor 2	Q9Y6D5	Q9Y6D5 1xPhospho [S1782]	105.5	56	0.530806	High
588	NIBAN2	niban apoptosis regulator 2	Q96TA1	Q96TA1 2xPhospho [S692; S696]	110.9	58.9	0.531109	High
589	MATR3	matrin 3	A8MXP9	A8MXP9 1xPhospho [S/R]	128.7	68.4	0.531469	High
590	PLEC	plectin	Q15149; H0YDN1	Q15149 3xPhospho [S4626; S4630; S]; H0YDN1 3xPhospho [S3389; S3393; S]	118.5	63	0.531646	High
591	ZNF638	zinc finger protein 638	Q14966	Q14966 1xPhospho [S605]	85.7	45.6	0.532089	High
592	AGFG1	ArfGAP with FG repeats 1	B8ZZY2	B8ZZY2 2xPhospho [S179; S181]	107.3	57.1	0.532153	High
593	DDX42	DEAD-box helicase 42	Q86XP3	Q86XP3 1xPhospho [D112]	93.5	49.8	0.53262	High
594	YRDC	yrdC N6-threonylcarbamoyltransferase domain containing	Q86U90	Q86U90 1xPhospho [S60]	91.8	48.9	0.53268	High
595	YAP1	Yes1 associated transcriptional regulator	P46937	P46937 1xPhospho [S]	103.8	55.3	0.532755	High
596	GAS2L1	growth arrest specific 2 like 1	Q99501	Q99501 2xPhospho [R295; R303]	100.4	53.5	0.532869	High
597	CAMSAP2	calmodulin regulated spectrin associated protein family member 2	Q08AD1	Q08AD1 1xPhospho [S1019]	100.4	53.5	0.532869	High
598	CAMSAP1	calmodulin regulated spectrin associated protein 1	Q5T5Y3	Q5T5Y3 1xPhospho [S1080]	144.5	77	0.532872	High
599	PLEC	plectin	Q15149; H0YDN1	Q15149 1xPhospho [S4406]; H0YDN1 1xPhospho [S3169]	97.2	51.8	0.532922	High
600	PCBP1	poly(rC) binding protein 1	Q15365	Q15365 1xPhospho [S]	124.2	66.2	0.533011	High
601	TNKS1BP1	tankyrase 1 binding protein 1	Q9C0C2	Q9C0C2 1xPhospho [S1103]	111.6	59.5	0.533154	High
602	UNKNOWN	uncharacterized protein	A0A087WU80	A0A087WU80 1xPhospho [S645]	97.9	52.2	0.533197	High
603	EPS8L2	EPS8 like 2	A0A3B3ISQ4	A0A3B3ISQ4 1xPhospho [S480]	126.2	67.3	0.533281	High
604	NFIB	nuclear factor I B	O00712	O00712 1xPhospho [S295]	116.6	62.2	0.533448	High
605	CCNO	cyclin O	P22674	P22674 1xPhospho [S81]	104.6	55.8	0.533461	High
606	ZC3H14	zinc finger CCCH-type containing 14	H0YJA2; Q6PJT7	H0YJA2 1xPhospho [R323]; Q6PJT7 1xPhospho [R407]	102.1	54.5	0.53379	High
607	WDR3	WD repeat domain 3	Q9UNX4	Q9UNX4 1xPhospho [S241]	108.8	58.1	0.534007	High
608	SCAF11	SR-related CTD associated factor 11	Q99590	Q99590 1xPhospho [S/T]	111.6	59.6	0.53405	High
609	LARP1	La ribonucleoprotein 1, translational regulator	Q6PKG0	Q6PKG0 1xPhospho [S584]	109.7	58.6	0.534184	High
610	RBBP6	RB binding protein 6, ubiquitin ligase	A0A2R8Y880	A0A2R8Y880 1xPhospho [E896]	117.9	63	0.534351	High
611	NUP153	nucleoporin 153	P49790	P49790 1xPhospho [S240]	82.5	44.1	0.534545	High
612	ACSL3	acyl-CoA synthetase long chain family member 3	O95573	O95573 1xPhospho [S683]	82.1	43.9	0.534714	High
613	BCAR3	BCAR3 adaptor protein, NSP family member	O75815	O75815 1xPhospho [S78]	122.1	65.3	0.534808	High
614	RPS6KA1	ribosomal protein S6 kinase A1	Q15418	Q15418 1xPhospho [S380]	104.5	55.9	0.534928	High
615	EMC4	ER membrane protein complex subunit 4	H0YLP8	H0YLP8 1xPhospho [S/R]	112.9	60.4	0.534987	High
616	ADD1	adducin 1	E7ENY0	E7ENY0 1xPhospho [S12]	122.9	65.8	0.535395	High
617	CDK17	cyclin dependent kinase 17	Q00537	Q00537 1xPhospho [S165]	84.6	45.3	0.535461	High
618	SH3BP4	SH3 domain binding protein 4	Q9P0V3	Q9P0V3 1xPhospho [S296]	123.6	66.2	0.535599	High
619	EIF4EBP1	eukaryotic translation initiation factor 4E binding protein 1	Q13541	Q13541 1xPhospho [T46]	105.6	56.6	0.535985	High
620	POLA1	DNA polymerase alpha 1, catalytic subunit	A6NMQ1	A6NMQ1 1xPhospho [S]	135.8	72.8	0.536082	High
621	AHDC1	AT-hook DNA binding motif containing 1	Q5TGY3	Q5TGY3 1xPhospho [S1399]	124.6	66.8	0.536116	High
622	SBNO1	strawberry notch homolog 1	A3KN83	A3KN83 1xPhospho [S815]	107.9	57.9	0.536608	High
623	KRT17	keratin 17	Q04695	Q04695 1xPhospho [S]	104.1	55.9	0.536984	High
624	NPM1	nucleophosmin 1	A0A7I2YQC0	A0A7I2YQC0 1xPhospho [S70]	101.3	54.4	0.537019	High
625	ARHGAP17	Rho GTPase activating protein 17	Q68EM7	Q68EM7 1xPhospho [T164]	124.2	66.7	0.537037	High
626	CAD	carbamoyl-phosphate synthetase 2, aspartate transcarbamylase, and dihydroorotase	P27708	P27708 1xPhospho [T1831]	107.2	57.6	0.537313	High
627	CETN2	centrin 2	P41208	P41208 1xPhospho [S20]	147.3	79.2	0.537678	High
628	ADD1	adducin 1	E7ENY0	E7ENY0 1xPhospho [S436]	94.1	50.6	0.537726	High
629	ILF3	interleukin enhancer binding factor 3	Q12906	Q12906 1xPhospho [S860]	106.9	57.5	0.537886	High
630	FYN	FYN proto-oncogene, Src family tyrosine kinase	P06241	P06241 1xPhospho [E535]	98.5	53	0.538071	High
631	KANK4	KN motif and ankyrin repeat domains 4	Q5T7N3	Q5T7N3 1xPhospho [S164]	129.3	69.6	0.538283	High
632	PDS5B	PDS5 cohesin associated factor B	Q9NTI5	Q9NTI5 1xPhospho [S1166]	105.8	57	0.538752	High
633	AFAP1	actin filament associated protein 1	Q8N556	Q8N556 1xPhospho [S265]	99.1	53.4	0.53885	High
634	PACS1	phosphofurin acidic cluster sorting protein 1	Q6VY07	Q6VY07 1xPhospho [S430]	110.2	59.4	0.53902	High
635	SAFB2	scaffold attachment factor B2	Q14151	Q14151 1xPhospho [S513]	169	91.1	0.539053	High
636	CUL4A	cullin 4A	Q13619	Q13619 1xPhospho [S10]	89.6	48.3	0.539062	High
637	FUNDC2	FUN14 domain containing 2	Q9BWH2	Q9BWH2 1xPhospho [S/R]	136.9	73.8	0.53908	High
638	ERC1	ELKS/RAB6-interacting/CAST family member 1	X6RLX0	X6RLX0 1xPhospho [S/R]	130	70.1	0.539231	High
639	MTUS1	Microtubule-associated tumor suppressor 1	Q9ULD2	Q9ULD2 1xPhospho [S1245]	117.2	63.2	0.539249	High
640	NASP	nuclear autoantigenic sperm protein	P49321	P49321 1xPhospho [S503]	78.8	42.5	0.53934	High
641	TAB3	TAK1-binding protein 3, isoform CRA_c	F6SS63	F6SS63 2xPhospho [S383; S385]	95.3	51.4	0.539349	High
642	NES	nestin	P48681	P48681 1xPhospho [R/S]	84.9	45.8	0.539458	High
643	TACC3	transforming acidic coiled-coil containing protein 3	Q9Y6A5	Q9Y6A5 1xPhospho [S71]	66.7	36	0.53973	High
644	CD44	CD44 molecule (Indian blood group)	H0YD13	H0YD13 1xPhospho [E/S]	89.8	48.5	0.540089	High
645	COBL	cordon-bleu WH2 repeat protein	J3KR05	J3KR05 1xPhospho [S97]	125.3	67.7	0.540303	High
646	MAP1S	microtubule associated protein 1S	Q66K74	Q66K74 1xPhospho [S809]	84.7	45.8	0.540732	High
647	ATRIP	ATR interacting protein	A0A0U1RQJ8	A0A0U1RQJ8 1xPhospho [S52]	103	55.7	0.540777	High
648	ZC3H14	zinc finger CCCH-type containing 14	H0YJA2	H0YJA2 1xPhospho [S581]	78	42.2	0.541026	High
649	MAT2B	methionine adenosyltransferase 2 non-catalytic beta subunit	Q9NZL9	Q9NZL9 1xPhospho [S282]	91.3	49.4	0.541073	High
650	NOLC1	nucleolar and coiled-body phosphoprotein 1	A0A0A0MRM9	A0A0A0MRM9 1xPhospho [S547]	82.6	44.7	0.541162	High
651	ZC3H4	zinc finger CCCH-type containing 4	Q9UPT8	Q9UPT8 2xPhospho [T/S]	88.1	47.7	0.54143	High
652	MAP1A	microtubule associated protein 1A	E9PGC8	E9PGC8 1xPhospho [S2687]	90.3	48.9	0.541528	High
653	UNKNOWN	uncharacterized protein	F6Y5H0	F6Y5H0 1xPhospho [S18]	99.7	54	0.541625	High
654	FLAD1	flavin adenine dinucleotide synthetase 1	Q8NFF5	Q8NFF5 1xPhospho [S563]	115.3	62.5	0.542064	High
655	UNKNOWN	uncharacterized protein	A0A087WSZ7	A0A087WSZ7 1xPhospho [S40]	122.1	66.2	0.542179	High
656	RAD54L2	RAD54 like 2	Q9Y4B4	Q9Y4B4 1xPhospho [S1421]	114.7	62.2	0.542284	High
657	EIF4B	eukaryotic translation initiation factor 4B	E7EX17	E7EX17 1xPhospho [S/D]	96.6	52.4	0.542443	High
658	PAK4	p21 (RAC1) activated kinase 4	O96013	O96013 1xPhospho [T207]	100.6	54.6	0.542744	High
659	TEPSIN	TEPSIN adaptor related protein complex 4 accessory protein	A0A1B0GV70	A0A1B0GV70 1xPhospho [S177]	114.3	62.1	0.543307	High
660	MAP7	microtubule associated protein 7	Q14244	Q14244 1xPhospho [S365]	123.2	67	0.543831	High
661	GTF3C1	general transcription factor IIIC subunit 1	Q12789	Q12789 1xPhospho [T514]	84.4	45.9	0.543839	High
662	ARHGAP21	Rho GTPase activating protein 21	Q5T5U3	Q5T5U3 1xPhospho [S319]	105.5	57.4	0.544076	High
663	TOB1	transducer of ERBB2, 1	P50616	P50616 1xPhospho [S205]	79.2	43.1	0.544192	High
664	SLC38A1	solute carrier family 38 member 1	Q9H2H9	Q9H2H9 1xPhospho [E20]	90.4	49.2	0.544248	High
665	UNKNOWN	DNA polymerase alpha subunit B	A0A3B3ITS5	A0A3B3ITS5 3xPhospho [S141; S147; S149]	109.3	59.5	0.544373	High
666	PARN	poly(A)-specific ribonuclease	A0A494C0W0	A0A494C0W0 1xPhospho [S582]	106.9	58.2	0.544434	High
667	MECOM	MDS1 and EVI1 complex locus	Q03112	Q03112 1xPhospho [S526]	98.1	53.5	0.545362	High
668	TOM1	target of myb1 membrane trafficking protein	O60784	O60784 1xPhospho [S462]	133.1	72.6	0.545455	High
669	PALM2AKAP2	PALM2 and AKAP2 fusion	Q9Y2D5	Q9Y2D5 1xPhospho [S152]	102.1	55.7	0.545544	High
670	MTCL1	microtubule crosslinking factor 1	Q9Y4B5	Q9Y4B5 1xPhospho [S306]	96.6	52.7	0.545549	High
671	PPIP5K2	diphosphoinositol pentakisphosphate kinase 2	O43314	O43314 1xPhospho [S1172]	132.5	72.3	0.54566	High
672	ALKBH5	alkB homolog 5, RNA demethylase	Q6P6C2	Q6P6C2 1xPhospho [S361]	133.2	72.7	0.545796	High
673	RIF1	replication timing regulatory factor 1	Q5UIP0	Q5UIP0 1xPhospho [S]	92.7	50.6	0.545847	High
674	CCNY	cyclin Y	Q8ND76	Q8ND76 1xPhospho [S21]	134.1	73.2	0.545861	High
675	DOCK7	dedicator of cytokinesis 7	Q96N67	Q96N67 1xPhospho [S30]	129.7	70.8	0.545875	High
676	TSSC4	tumor suppressing subtransferable candidate 4	Q9Y5U2	Q9Y5U2 2xPhospho [S143; S146]	138.3	75.5	0.545915	High
677	LIMA1	LIM domain and actin binding 1	Q9UHB6	Q9UHB6 1xPhospho [S362]	115.4	63	0.545927	High
678	TACC3	transforming acidic coiled-coil containing protein 3	Q9Y6A5	Q9Y6A5 1xPhospho [S317]	118.6	64.8	0.546374	High
679	PCBP1	poly(rC) binding protein 1	Q15365	Q15365 1xPhospho [S231]	94.8	51.8	0.546414	High
680	SRRM2	serine/arginine repetitive matrix 2	Q9UQ35	Q9UQ35 1xPhospho [S323]	122.4	66.9	0.546569	High
681	CBL	E3 ubiquitin-protein ligase CBL	A0A0U1RQX8	A0A0U1RQX8 1xPhospho [S669]	128.6	70.3	0.546656	High
682	PDE3A	phosphodiesterase 3A	Q14432	Q14432 1xPhospho [S]	102.2	55.9	0.546967	High
683	RPP25	Ribonuclease P protein subunit p25	Q9BUL9	Q9BUL9 1xPhospho [S/H]	121.2	66.3	0.54703	High
684	NAB2	NGFI-A binding protein 2	Q15742	Q15742 1xPhospho [S479]	125.9	68.9	0.54726	High
685	NSL1	NSL1 component of MIS12 kinetochore complex	Q96IY1	Q96IY1 1xPhospho [T242]	105.4	57.7	0.547438	High
686	RBM34	RNA binding motif protein 34	P42696	P42696 2xPhospho [S14; S28]	115.6	63.3	0.547578	High
687	MYPN	myopalladin	Q86TC9	Q86TC9 1xPhospho [S418]	82.9	45.4	0.547648	High
688	LARP1	La ribonucleoprotein 1, translational regulator	Q6PKG0	Q6PKG0 1xPhospho [R1038]	135.1	74	0.547742	High
689	UTP20	UTP20 small subunit processome component	O75691	O75691 1xPhospho [D2602]	102.6	56.2	0.547758	High
690	EPB41L2	erythrocyte membrane protein band 4.1 like 2	O43491	O43491 1xPhospho [S715]	97.3	53.3	0.54779	High
691	UBAP2L	ubiquitin associated protein 2 like	F8W726	F8W726 1xPhospho [S465]	109.5	60	0.547945	High
692	PHACTR4	phosphatase and actin regulator 4	Q8IZ21	Q8IZ21 1xPhospho [S557]	116.6	63.9	0.548027	High
693	SNX1	sorting nexin 1	Q13596	Q13596 1xPhospho [D38]	95.4	52.3	0.548218	High
694	NIBAN2	niban apoptosis regulator 2	Q96TA1	Q96TA1 2xPhospho [S641; S646]	89.9	49.3	0.548387	High
695	FHOD1	formin homology 2 domain containing 1	Q9Y613	Q9Y613 1xPhospho [E488]	115.6	63.4	0.548443	High
696	MYO18A	myosin XVIIIA	Q92614	Q92614 1xPhospho [D1943]	91.3	50.1	0.54874	High
697	TNS2	tensin 2	Q63HR2	Q63HR2 1xPhospho [S1003]	150.7	82.7	0.548772	High
698	HUWE1	HECT, UBA and WWE domain containing E3 ubiquitin protein ligase 1	Q7Z6Z7	Q7Z6Z7 1xPhospho [S3919]	96.9	53.2	0.54902	High
699	MAP1B	microtubule associated protein 1B	P46821	P46821 1xPhospho [S]	98.9	54.3	0.549039	High
700	DTL	denticleless E3 ubiquitin protein ligase homolog	Q9NZJ0	Q9NZJ0 1xPhospho [T429]	115.1	63.2	0.549088	High
701	SF3B1	splicing factor 3b subunit 1	O75533	O75533 1xPhospho [T/S]	114.7	63	0.549259	High
702	CHAMP1	chromosome alignment maintaining phosphoprotein 1	Q96JM3	Q96JM3 1xPhospho [S87]	124	68.2	0.55	High
703	KRT18	keratin 18	P05783	P05783 1xPhospho [S31]	96.3	53	0.550363	High
704	ZC3HC1	zinc finger C3HC-type containing 1	Q86WB0	Q86WB0 1xPhospho [S395]	101	55.6	0.550495	High
705	TEPSIN	TEPSIN adaptor related protein complex 4 accessory protein	A0A1B0GV70	A0A1B0GV70 1xPhospho [S203]	113.5	62.5	0.550661	High
706	PHIP	pleckstrin homology domain interacting protein	Q8WWQ0	Q8WWQ0 1xPhospho [S1315]	148.9	82	0.550705	High
707	AMOTL2	angiomotin like 2	Q9Y2J4	Q9Y2J4 1xPhospho [T597]	125.1	68.9	0.550759	High
708	HERC1	HECT and RLD domain containing E3 ubiquitin protein ligase family member 1	Q15751	Q15751 1xPhospho [S2747]	86.6	47.7	0.550808	High
709	UBR1	E3 ubiquitin-protein ligase UBR1	Q8IWV7	Q8IWV7 1xPhospho [S1593]	106	58.4	0.550943	High
710	SNUPN	snurportin 1	O95149	O95149 1xPhospho [S350]	120.7	66.5	0.550953	High
711	MED14	mediator complex subunit 14	O60244	O60244 1xPhospho [S986]	102	56.2	0.55098	High
712	FAM8A1	family with sequence similarity 8 member A1	Q9UBU6	Q9UBU6 1xPhospho [T216]	146.8	80.9	0.55109	High
713	LSR	lipolysis stimulated lipoprotein receptor	Q86X29	Q86X29 2xPhospho [S464; S467]	141.7	78.1	0.551164	High
714	ETS1	ETS proto-oncogene 1, transcription factor	P14921	P14921 1xPhospho [S282]	111.2	61.3	0.551259	High
715	NECAP1	NECAP endocytosis associated 1	A0A1W2PRL5	A0A1W2PRL5 1xPhospho [T211]	102.1	56.3	0.55142	High
716	NOB1	NIN1 (RPN12) binding protein 1 homolog	Q9ULX3	Q9ULX3 1xPhospho [S184]	81.6	45	0.551471	High
717	DDX46	DEAD-box helicase 46	A0A0C4DG89	A0A0C4DG89 2xPhospho [S295; S296]	84.5	46.6	0.551479	High
718	HNRNPK	heterogeneous nuclear ribonucleoprotein K	P61978	P61978 1xPhospho [T/S]	88.3	48.7	0.551529	High
719	CCDC92	coiled-coil domain containing 92	Q53HC0	Q53HC0 1xPhospho [S211]	148.1	81.7	0.551654	High
720	TNS3	tensin 3	Q68CZ2	Q68CZ2 1xPhospho [S332]	121.8	67.2	0.551724	High
721	RAB31	RAB31, member RAS oncogene family	Q13636	Q13636 1xPhospho [S35]	107.1	59.1	0.551821	High
722	WAPL	WAPL cohesin release factor	Q7Z5K2	Q7Z5K2 1xPhospho [S]	117.4	64.8	0.551959	High
723	AEBP2	AE binding protein 2	A0A669KBC9	A0A669KBC9 1xPhospho [S182]	126.6	69.9	0.552133	High
724	PRCC	proline rich mitotic checkpoint control factor	Q92733	Q92733 1xPhospho [S114]	97.8	54	0.552147	High
725	ARHGAP12	Rho GTPase activating protein 12	Q1RLN5	Q1RLN5 1xPhospho [S103]	80.9	44.7	0.552534	High
726	TNKS1BP1	tankyrase 1 binding protein 1	Q9C0C2	Q9C0C2 1xPhospho [S221]	125.9	69.6	0.55282	High
727	ARHGAP35	Rho GTPase activating protein 35	Q9NRY4	Q9NRY4 1xPhospho [S1070]	106.9	59.1	0.552853	High
728	ZNF280C	zinc finger protein 280C	Q8ND82	Q8ND82 1xPhospho [T540]	81	44.8	0.553086	High
729	RBM17	RNA binding motif protein 17	Q96I25	Q96I25 1xPhospho [S/R]	98.5	54.5	0.553299	High
730	SIPA1L1	signal induced proliferation associated 1 like 1	O43166	O43166 1xPhospho [S162]	89.1	49.3	0.553311	High
731	OSBP	oxysterol binding protein	P22059	P22059 1xPhospho [S351]	98.1	54.3	0.553517	High
732	NOPCHAP1	NOP protein chaperone 1	A0A087WT30	A0A087WT30 1xPhospho [S15]	77.5	42.9	0.553548	High
733	SH2D2A	SH2 domain containing 2A	Q9NP31	Q9NP31 1xPhospho [S296]	118.5	65.6	0.553586	High
734	PDZD8	PDZ domain containing 8	Q8NEN9	Q8NEN9 1xPhospho [S538]	92.3	51.1	0.553629	High
735	MEF2A	myocyte enhancer factor 2A	Q02078	Q02078 1xPhospho [S255]	96	53.2	0.554167	High
736	EFCAB7	EF-hand calcium binding domain 7	A8K855	A8K855 1xPhospho [S200]	112.2	62.2	0.554367	High
737	SKA3	spindle and kinetochore associated complex subunit 3	Q8IX90	Q8IX90 1xPhospho [S155]	117.4	65.1	0.554514	High
738	CLASP2	cytoplasmic linker associated protein 2	E7EW49; E3W994	E7EW49 1xPhospho [S]; E3W994 1xPhospho [S]	132.9	73.7	0.554552	High
739	MOV10	Mov10 RNA helicase	Q5JR04	Q5JR04 1xPhospho [S913]	119.7	66.4	0.55472	High
740	ATXN2	ataxin 2	A0A5F9ZHW5	A0A5F9ZHW5 2xPhospho [T506; S524]	122.2	67.8	0.554828	High
741	RPRD2	regulation of nuclear pre-mRNA domain containing 2	Q5VT52	Q5VT52 1xPhospho [S769]	111.9	62.1	0.55496	High
742	EHBP1	EH domain binding protein 1	Q8NDI1	Q8NDI1 1xPhospho [S335]	99.1	55	0.554995	High
743	ARHGEF2	Rho/Rac guanine nucleotide exchange factor 2	V9GYM8	V9GYM8 1xPhospho [S174]	131.7	73.1	0.555049	High
744	MTA2	metastasis associated 1 family member 2	O94776	O94776 1xPhospho [S435]	111.5	61.9	0.555157	High
745	SLC7A6	solute carrier family 7 member 6	H3BUR2	H3BUR2 1xPhospho [S]	122.6	68.1	0.555465	High
746	ABHD15	abhydrolase domain containing 15	Q6UXT9	Q6UXT9 1xPhospho [S452]	124.9	69.4	0.555645	High
747	AHNAK	AHNAK nucleoprotein	Q09666	Q09666 1xPhospho [S2397]	97.5	54.2	0.555897	High
748	PAICS	phosphoribosylaminoimidazole carboxylase and phosphoribosylaminoimidazolesuccinocarboxamide synthase	E9PBS1	E9PBS1 1xPhospho [S27]	89.4	49.7	0.555928	High
749	CLK3	CDC like kinase 3	H3BQG1	H3BQG1 1xPhospho [S29]	145.3	80.8	0.556091	High
750	RABGEF1	RAB guanine nucleotide exchange factor 1	E9PFK9	E9PFK9 1xPhospho [S403]	89.7	49.9	0.556299	High
751	PPP1R12B	protein phosphatase 1 regulatory subunit 12B	O60237	O60237 1xPhospho [S687]	95.6	53.2	0.556485	High
752	CDK13	cyclin dependent kinase 13	A0A2R8Y7W5	A0A2R8Y7W5 1xPhospho [T734]	83.2	46.3	0.55649	High
753	NEK6	NIMA related kinase 6	Q5TBH0	Q5TBH0 1xPhospho [E132]	101.7	56.6	0.556539	High
754	SNRPC	small nuclear ribonucleoprotein polypeptide C	P09234	P09234 1xPhospho [S17]	89.3	49.7	0.556551	High
755	WASHC2A	WASH complex subunit 2A	F8W7U3; A0A096LPC5	F8W7U3 1xPhospho [S1056]; A0A096LPC5 1xPhospho [S1144]	130.4	72.6	0.556748	High
756	DDX17	DEAD-box helicase 17	A0A5H1ZRQ2	A0A5H1ZRQ2 1xPhospho [S573]	145.1	80.8	0.556857	High
757	MICALL2	MICAL like 2	Q8IY33	Q8IY33 1xPhospho [S153]	90.5	50.4	0.556906	High
758	EIF6	eukaryotic translation initiation factor 6	P56537	P56537 1xPhospho [S239]	87.8	48.9	0.556948	High
759	RNF113A	ring finger protein 113A	O15541	O15541 2xPhospho [S84; S85]	107.7	60	0.557103	High
760	AHNAK	AHNAK nucleoprotein	Q09666	Q09666 1xPhospho [S5552]	102.3	57	0.557185	High
761	RPS6KA3	ribosomal protein S6 kinase A3	B1AXG1	B1AXG1 1xPhospho [S198]	115.4	64.3	0.557192	High
762	OSBPL10	oxysterol binding protein like 10	Q9BXB5	Q9BXB5 1xPhospho [S201]	133.7	74.5	0.557218	High
763	TEP1	telomerase associated protein 1	G3V470	G3V470 1xPhospho [S397]	184.1	102.6	0.557306	High
764	AMIGO2	adhesion molecule with Ig like domain 2	Q86SJ2	Q86SJ2 1xPhospho [S443]	110.5	61.6	0.557466	High
765	NCOR2	nuclear receptor corepressor 2	C9JE98	C9JE98 1xPhospho [S1960]	133.1	74.2	0.557476	High
766	INCENP	inner centromere protein	Q9NQS7	Q9NQS7 1xPhospho [S306]	109.6	61.1	0.557482	High
767	ZYX	zyxin	Q15942	Q15942 1xPhospho [S344]	92.2	51.4	0.557484	High
768	GMPS	guanine monophosphate synthase	P49915	P49915 1xPhospho [T318]	111.2	62	0.557554	High
769	TNKS1BP1	tankyrase 1 binding protein 1	Q9C0C2	Q9C0C2 1xPhospho [S178]	129.3	72.1	0.557618	High
770	ZYX	zyxin	Q15942	Q15942 1xPhospho [S267]	103.1	57.5	0.557711	High
771	MBP	myelin basic protein	J3KS94	J3KS94 1xPhospho [H144]	152.4	85	0.557743	High
772	BRIX1	biogenesis of ribosomes BRX1	Q8TDN6	Q8TDN6 1xPhospho [S261]	129.6	72.3	0.55787	High
773	HNRNPUL1	heterogeneous nuclear ribonucleoprotein U like 1	Q9BUJ2	Q9BUJ2 1xPhospho [S718]	101.8	56.8	0.557957	High
774	NAB2	NGFI-A binding protein 2	Q15742	Q15742 2xPhospho [S162; S171]	111.1	62	0.558056	High
775	FKBP15	FKBP prolyl isomerase family member 15	Q5T1M5	Q5T1M5 1xPhospho [E/S]	93.5	52.2	0.558289	High
776	TANC2	tetratricopeptide repeat, ankyrin repeat and coiled-coil containing 2	Q9HCD6	Q9HCD6 1xPhospho [T434]	110.3	61.6	0.558477	High
777	ZC3H4	zinc finger CCCH-type containing 4	Q9UPT8	Q9UPT8 1xPhospho [S908]	67.5	37.7	0.558519	High
778	UBA1	ubiquitin like modifier activating enzyme 1	P22314	P22314 1xPhospho [R11]	75.9	42.4	0.55863	High
779	PABIR2	PABIR family member 2	G1UD79	G1UD79 1xPhospho [S]	111.6	62.4	0.55914	High
780	ZSWIM8	zinc finger SWIM-type containing 8	S4R410	S4R410 1xPhospho [S1161]	122.1	68.3	0.559378	High
781	OSBP	oxysterol binding protein	P22059	P22059 2xPhospho [S379; S382]	85.8	48	0.559441	High
782	BCCIP	BRCA2 and CDKN1A interacting protein	Q9P287	Q9P287 2xPhospho [S112; S115]	94.2	52.7	0.559448	High
783	EEF1D	eukaryotic translation elongation factor 1 delta	P29692; E9PL71	P29692 1xPhospho [S133]; E9PL71 1xPhospho [S109]	101.7	56.9	0.559489	High
784	TOM1	target of myb1 membrane trafficking protein	O60784	O60784 1xPhospho [S160]	158.7	89	0.560807	High
785	NUP98	nucleoporin 98 and 96 precursor	P52948	P52948 1xPhospho [S1028]	110	61.7	0.560909	High
786	CREM	cAMP responsive element modulator	E9PB41	E9PB41 1xPhospho [S22]	119.8	67.2	0.560935	High
787	ZDHHC5	zinc finger DHHC-type palmitoyltransferase 5	Q9C0B5	Q9C0B5 1xPhospho [S296]	123.7	69.4	0.561035	High
788	BCLAF1	BCL2 associated transcription factor 1	Q9NYF8	Q9NYF8 1xPhospho [S658]	88.5	49.7	0.561582	High
789	MYO1E	myosin IE	Q12965	Q12965 1xPhospho [S1002]	74.2	41.7	0.561995	High
790	ADNP	activity dependent neuroprotector homeobox	Q9H2P0	Q9H2P0 1xPhospho [S709]	88.5	49.8	0.562712	High
791	WIZ	WIZ zinc finger	M0QXA7	M0QXA7 1xPhospho [S201]	100.5	56.6	0.563184	High
792	TANC2	tetratricopeptide repeat, ankyrin repeat and coiled-coil containing 2	Q9HCD6	Q9HCD6 1xPhospho [S1722]	106.7	60.1	0.563261	High
793	ZFAND2B	zinc finger AN1-type containing 2B	Q8WV99	Q8WV99 1xPhospho [S183]	96	54.1	0.563542	High
794	ARHGAP35	Rho GTPase activating protein 35	Q9NRY4	Q9NRY4 1xPhospho [S970]	120.3	67.8	0.563591	High
795	UBR5	ubiquitin protein ligase E3 component n-recognin 5	O95071	O95071 1xPhospho [S612]	108.4	61.1	0.563653	High
796	KLC2	kinesin light chain 2	Q9H0B6	Q9H0B6 1xPhospho [S582]	108.9	61.4	0.56382	High
797	YAP1	Yes1 associated transcriptional regulator	P46937	P46937 2xPhospho [S131; S138]	101.2	57.1	0.564229	High
798	ANKRD17	ankyrin repeat domain 17	O75179	O75179 1xPhospho [S1940]	130.4	73.6	0.564417	High
799	PRRC2A	proline rich coiled-coil 2A	P48634	P48634 1xPhospho [S/T]	92.3	52.1	0.564464	High
800	CYLD	CYLD lysine 63 deubiquitinase	J3KRR7	J3KRR7 1xPhospho [S415]	104.7	59.1	0.56447	High
801	ADD3	adducin 3	Q9UEY8	Q9UEY8 1xPhospho [S442]	111.6	63	0.564516	High
802	BAG3	BAG cochaperone 3	O95817	O95817 1xPhospho [T406]	102.7	58	0.564752	High
803	SERBP1	SERPINE1 mRNA binding protein 1	Q8NC51	Q8NC51 1xPhospho [S/H/R]	147.3	83.2	0.564834	High
804	TBC1D10B	TBC1 domain family member 10B	Q4KMP7	Q4KMP7 1xPhospho [S132]	73.8	41.7	0.565041	High
805	TBC1D4	TBC1 domain family member 4	O60343	O60343 2xPhospho [S751; S754]	109.3	61.8	0.565416	High
806	PPP1R2	protein phosphatase 1 regulatory inhibitor subunit 2	P41236	P41236 1xPhospho [S87]	110.7	62.6	0.565492	High
807	STK10	serine/threonine kinase 10	O94804	O94804 1xPhospho [S392]	88.2	49.9	0.56576	High
808	PABIR1	PP2A Aalpha (PPP2R1A) and B55A (PPP2R2A) interacting phosphatase regulator 1	Q96E09	Q96E09 1xPhospho [S37]	107.1	60.6	0.565826	High
809	ZC3H14	zinc finger CCCH-type containing 14	H0YJA2; Q6PJT7	H0YJA2 1xPhospho [S536]; Q6PJT7 1xPhospho [S620]	124.4	70.4	0.565916	High
810	SRRM2	serine/arginine repetitive matrix 2	Q9UQ35	Q9UQ35 1xPhospho [S323]	129.3	73.2	0.566125	High
811	SETX	senataxin	Q7Z333	Q7Z333 1xPhospho [T2474]	104.9	59.4	0.566254	High
812	PHLPP1	PH domain and leucine rich repeat protein phosphatase 1	O60346	O60346 1xPhospho [S412]	129.8	73.5	0.566256	High
813	CENPC	centromere protein C	Q03188	Q03188 1xPhospho [S96]	139.1	78.8	0.566499	High
814	GIT1	GIT ArfGAP 1	J3QRU8	J3QRU8 1xPhospho [S410]	99.2	56.2	0.566532	High
815	KRT7	keratin 7	P08729	P08729 1xPhospho [S7]; 1xMet-loss+Acetyl [N-Term]	110.8	62.8	0.566787	High
816	R3HDM1	R3H domain containing 1	H7C1X4	H7C1X4 1xPhospho [S73]	130.9	74.2	0.566845	High
817	SNX17	sorting nexin 17	Q15036	Q15036 1xPhospho [S336]	110.6	62.7	0.566908	High
818	AHNAK2	AHNAK nucleoprotein 2	Q8IVF2	Q8IVF2 1xPhospho [S593]	108.8	61.7	0.567096	High
819	EPN1	epsin 1	Q9Y6I3	Q9Y6I3 1xPhospho [S454]	116.2	65.9	0.567126	High
820	SAFB	scaffold attachment factor B	Q15424	Q15424 1xPhospho [S580]	100.5	57	0.567164	High
821	MFAP1	microfibril associated protein 1	P55081	P55081 1xPhospho [T267]	77.3	43.9	0.567917	High
822	TNS3	tensin 3	Q68CZ2	Q68CZ2 1xPhospho [S776]	96.8	55	0.568182	High
823	CDCA5	cell division cycle associated 5	B5MBX0	B5MBX0 1xPhospho [S/R]	130.7	74.3	0.568477	High
824	TBC1D4	TBC1 domain family member 4	O60343	O60343 1xPhospho [S570]	87.6	49.8	0.568493	High
825	PFKP	phosphofructokinase, platelet	Q01813	Q01813 1xPhospho [S386]	102.5	58.3	0.56878	High
826	CTNND1	catenin delta 1	C9JZR2	C9JZR2 1xPhospho [S320]	90.7	51.6	0.568908	High
827	RUNX3	RUNX family transcription factor 3	Q13761	Q13761 1xPhospho [T14]	112.1	63.8	0.569135	High
828	EIF4E2	eukaryotic translation initiation factor 4E family member 2	C9JEL3	C9JEL3 1xPhospho [R62]	104.5	59.5	0.569378	High
829	CEP170	centrosomal protein 170	Q5SW79	Q5SW79 1xPhospho [T760]	100.8	57.4	0.569444	High
830	UNKNOWN	Major facilitator superfamily domain containing 14A	A0A1W2PQ13	A0A1W2PQ13 1xPhospho [H669]	124.8	71.1	0.569712	High
831	SPECC1L	sperm antigen with calponin homology and coiled-coil domains 1 like	A0A494C1J1	A0A494C1J1 1xPhospho [S1000]	93.2	53.1	0.569742	High
832	CPS1	carbamoyl-phosphate synthase 1	P31327	P31327 1xPhospho [S1431]	131.1	74.7	0.569794	High
833	PNISR	PNN interacting serine and arginine rich protein	Q8TF01	Q8TF01 1xPhospho [S211]	147.2	83.9	0.569973	High
834	MICAL3	[F-actin]-monooxygenase MICAL3	Q7RTP6	Q7RTP6 1xPhospho [S1221]	147	83.8	0.570068	High
835	PIP4P2	phosphatidylinositol-4,5-bisphosphate 4-phosphatase 2	Q8N4L2	Q8N4L2 1xPhospho [S47]	104.7	59.7	0.570201	High
836	MSANTD3	Myb/SANT DNA binding domain containing 3	Q96H12	Q96H12 1xPhospho [S274]	108.2	61.7	0.57024	High
837	POLR1G	RNA polymerase I subunit G	O15446	O15446 1xPhospho [S]	97.5	55.6	0.570256	High
838	NSD1	nuclear receptor binding SET domain protein 1	Q96L73	Q96L73 1xPhospho [S2471]	98.7	56.3	0.570415	High
839	THOC2	THO complex subunit 2	Q8NI27	Q8NI27 1xPhospho [S/E]	94.3	53.8	0.57052	High
840	ZMYND8	zinc finger MYND-type containing 8	A0A087WVZ6	A0A087WVZ6 1xPhospho [S542]	95.5	54.5	0.570681	High
841	CDK7	cyclin dependent kinase 7	D6R9G1	D6R9G1 2xPhospho [S71; T77]	111.6	63.7	0.570789	High
842	PFKM	phosphofructokinase, muscle	P08237	P08237 1xPhospho [S377]	134.2	76.6	0.57079	High
843	ABI1	abl interactor 1	Q8IZP0	Q8IZP0 1xPhospho [S183]	88.8	50.7	0.570946	High
844	CCNB2	cyclin B2	O95067	O95067 1xPhospho [S92]	89.8	51.3	0.571269	High
845	RIPK2	receptor interacting serine/threonine kinase 2	O43353	O43353 1xPhospho [S357]	110.8	63.3	0.5713	High
846	RAB3GAP1	RAB3 GTPase activating protein catalytic subunit 1	Q15042	Q15042 1xPhospho [S537]	131	74.9	0.571756	High
847	FHOD1	formin homology 2 domain containing 1	Q9Y613	Q9Y613 1xPhospho [S523]	96	54.9	0.571875	High
848	ATXN2L	ataxin 2 like	H3BUF6	H3BUF6 1xPhospho [S/T]	106.8	61.1	0.572097	High
849	TBC1D10B	TBC1 domain family member 10B	Q4KMP7	Q4KMP7 1xPhospho [S658]	96.3	55.1	0.57217	High
850	YY1	YY1 transcription factor	P25490	P25490 1xPhospho [S247]	86.8	49.7	0.572581	High
851	SIPA1L2	signal induced proliferation associated 1 like 2	A0A6Q8PFQ0	A0A6Q8PFQ0 1xPhospho [S1512]	108.8	62.3	0.57261	High
852	MPRIP	myosin phosphatase Rho interacting protein	A0A494BZV2	A0A494BZV2 1xPhospho [S2378]	124.5	71.3	0.572691	High
853	MAP7	microtubule associated protein 7	Q14244	Q14244 1xPhospho [T277]	99.7	57.1	0.572718	High
854	ACLY	ATP citrate lyase	P53396	P53396 1xPhospho [S455]	127.8	73.2	0.57277	High
855	CAP1	cyclase associated actin cytoskeleton regulatory protein 1	Q01518	Q01518 1xPhospho [S/T]	97.4	55.8	0.572895	High
856	MAGEA1	MAGE family member A1	P43355	P43355 2xPhospho [S77; S80]	106.3	60.9	0.572907	High
857	KIF26A	kinesin family member 26A	C9JFF0	C9JFF0 1xPhospho [S1092]	105.6	60.5	0.572917	High
858	AMOTL1	angiomotin like 1	Q8IY63	Q8IY63 1xPhospho [S906]	106.8	61.2	0.573034	High
859	SLTM	SAFB like transcription modulator	Q9NWH9	Q9NWH9 1xPhospho [S962]	100.3	57.5	0.57328	High
860	TJP1	tight junction protein 1	G3V1L9	G3V1L9 1xPhospho [S218]	95.4	54.7	0.573375	High
861	POM121C	Nuclear envelope pore membrane protein POM 121C	A8CG34	A8CG34 1xPhospho [S370]	119.6	68.6	0.573579	High
862	STAG2	STAG2 cohesin complex component	Q8N3U4	Q8N3U4 1xPhospho [T1112]	116.1	66.6	0.573643	High
863	MPP1	MAGUK p55 scaffold protein 1	A6NFY0	A6NFY0 1xPhospho [S93]	101.1	58	0.573689	High
864	SCRIB	scribble planar cell polarity protein	A0A0G2JPP5	A0A0G2JPP5 1xPhospho [S1140]	98.3	56.4	0.573754	High
865	MTSS2	MTSS I-BAR domain containing 2	Q765P7	Q765P7 1xPhospho [S579]	89.7	51.5	0.574136	High
866	TSC2	TSC complex subunit 2	A0A2R8YDR3	A0A2R8YDR3 1xPhospho [S1251]	117.2	67.3	0.574232	High
867	MYPOP	Myb related transcription factor, partner of profilin	Q86VE0	Q86VE0 1xPhospho [S378]	138.4	79.5	0.574422	High
868	VAPA	VAMP associated protein A	Q9P0L0	Q9P0L0 1xPhospho [S214]	66.8	38.4	0.57485	High
869	CLASP1	cytoplasmic linker associated protein 1	Q7Z460	Q7Z460 1xPhospho [S688]	97.4	56.1	0.575975	High
870	MKI67	marker of proliferation Ki-67	P46013	P46013 1xPhospho [S2638]	110.7	63.8	0.576332	High
871	ZNF106	zinc finger protein 106	H3BS99	H3BS99 1xPhospho [S295]	100.1	57.7	0.576424	High
872	LRFN4	leucine rich repeat and fibronectin type III domain containing 4	Q6PJG9	Q6PJG9 1xPhospho [S585]	107.9	62.2	0.57646	High
873	ELAC2	elaC ribonuclease Z 2	G5E9D5	G5E9D5 1xPhospho [S180]	152.3	87.8	0.576494	High
874	STMN1	stathmin 1	P16949	P16949 1xPhospho [S]	115	66.3	0.576522	High
875	YRDC	yrdC N6-threonylcarbamoyltransferase domain containing	Q86U90	Q86U90 1xPhospho [S60]	105.1	60.6	0.576594	High
876	ANXA1	annexin A1	P04083	P04083 1xPhospho [S37]	96.6	55.7	0.576605	High
877	CDC6	cell division cycle 6	Q99741	Q99741 1xPhospho [S106]	104.2	60.1	0.576775	High
878	RMDN3	regulator of microtubule dynamics 3	Q96TC7	Q96TC7 1xPhospho [S46]	119.8	69.1	0.576795	High
879	PRKAB2	protein kinase AMP-activated non-catalytic subunit beta 2	O43741	O43741 1xPhospho [S39]	98.3	56.7	0.576806	High
880	TICRR	TOPBP1 interacting checkpoint and replication regulator	Q7Z2Z1	Q7Z2Z1 1xPhospho [S120]	101.2	58.4	0.577075	High
881	LSR	lipolysis stimulated lipoprotein receptor	Q86X29	Q86X29 1xPhospho [S464]	116.7	67.4	0.577549	High
882	CTDP1	CTD phosphatase subunit 1	Q9Y5B0	Q9Y5B0 1xPhospho [S839]	103.1	59.6	0.57808	High
883	SRSF11	serine and arginine rich splicing factor 11	Q5T760	Q5T760 1xPhospho [S207]	98.2	56.8	0.578411	High
884	STUB1	E3 ubiquitin-protein ligase CHIP	Q9UNE7	Q9UNE7 1xPhospho [S19]	120.1	69.5	0.578684	High
885	TOX4	TOX high mobility group box family member 4	O94842	O94842 1xPhospho [S178]	88.3	51.1	0.578709	High
886	SLC4A4	solute carrier family 4 member 4	Q9Y6R1	Q9Y6R1 2xPhospho [S65; S68]	82.4	47.7	0.578883	High
887	H1-4	H1.4 linker histone, cluster member	P10412	P10412 1xPhospho [E16]; 1xMet-loss [N-Term]	105.2	60.9	0.578897	High
888	MAF1	MAF1 homolog, negative regulator of RNA polymerase III	E9PSH4	E9PSH4 1xPhospho [S68]	91	52.7	0.579121	High
889	TCOF1	treacle ribosome biogenesis factor 1	E7ETY2	E7ETY2 1xPhospho [S1110]	94.1	54.5	0.579171	High
890	FAM117B	family with sequence similarity 117 member B	Q6P1L5	Q6P1L5 1xPhospho [S273]	86.5	50.1	0.579191	High
891	HUWE1	HECT, UBA and WWE domain containing E3 ubiquitin protein ligase 1	Q7Z6Z7	Q7Z6Z7 1xPhospho [S2953]	94.6	54.8	0.579281	High
892	SMARCAD1	SWI/SNF-related, matrix-associated actin-dependent regulator of chromatin, subfamily a, containing DEAD/H box 1	Q9H4L7	Q9H4L7 1xPhospho [S96]	108.2	62.7	0.579482	High
893	STMN1	stathmin 1	P16949	P16949 1xPhospho [S]	101.8	59	0.579568	High
894	UBL4A	ubiquitin like 4A	P11441	P11441 1xPhospho [S90]	103	59.7	0.579612	High
895	ATG9A	autophagy related 9A	Q7Z3C6	Q7Z3C6 1xPhospho [S761]	92.3	53.5	0.579632	High
896	UBR5	ubiquitin protein ligase E3 component n-recognin 5	O95071	O95071 1xPhospho [S2369]	81.6	47.3	0.579657	High
897	BAG3	BAG cochaperone 3	O95817	O95817 1xPhospho [S377]	94	54.5	0.579787	High
898	BUB1B	BUB1 mitotic checkpoint serine/threonine kinase B	O60566	O60566 1xPhospho [S1043]	90.2	52.3	0.579823	High
899	GTSE1	G2 and S-phase expressed 1	Q9NYZ3	Q9NYZ3 3xPhospho [S580; S583; S592]	110.2	63.9	0.579855	High
900	SMAD5	SMAD family member 5	Q99717	Q99717 2xPhospho [S463; S465]	85.7	49.7	0.57993	High
901	STAT5A	signal transducer and activator of transcription 5A	K7EK35	K7EK35 1xPhospho [S749]	130.7	75.8	0.579954	High
902	TFPT	TCF3 fusion partner	P0C1Z6	P0C1Z6 2xPhospho [S249; S252]	101.2	58.7	0.58004	High
903	MIA3	MIA SH3 domain ER export factor 3	Q5JRA6	Q5JRA6 2xPhospho [S1744; S]	94.3	54.7	0.580064	High
904	CHAMP1	chromosome alignment maintaining phosphoprotein 1	Q96JM3	Q96JM3 3xPhospho [S427; S432; S436]	97.9	56.8	0.580184	High
905	AKT1S1	AKT1 substrate 1	Q96B36	Q96B36 1xPhospho [S183]	104.1	60.4	0.580211	High
906	CAMKK1	calcium/calmodulin dependent protein kinase kinase 1	Q8N5S9	Q8N5S9 2xPhospho [S74; R102]	143.3	83.2	0.5806	High
907	EPS15L1	epidermal growth factor receptor pathway substrate 15 like 1	M0R165	M0R165 1xPhospho [S229]	84.2	48.9	0.58076	High
908	FHOD1	formin homology 2 domain containing 1	Q9Y613	Q9Y613 1xPhospho [S498]	112.1	65.2	0.581624	High
909	PHC3	polyhomeotic homolog 3	Q8NDX5	Q8NDX5 1xPhospho [S/H]	111	64.6	0.581982	High
910	RPS3	ribosomal protein S3	P23396	P23396 1xPhospho [T221]	77.3	45	0.582147	High
911	BCAR3	BCAR3 adaptor protein, NSP family member	O75815	O75815 1xPhospho [S]	124.8	72.7	0.582532	High
912	CASC3	CASC3 exon junction complex subunit	O15234	O15234 1xPhospho [T443]	97.5	56.8	0.582564	High
913	SRRM2	serine/arginine repetitive matrix 2	Q9UQ35	Q9UQ35 1xPhospho [T1003]	99	57.7	0.582828	High
914	DDX21	DExD-box helicase 21	Q9NR30	Q9NR30 2xPhospho [S168; S171]	87.3	50.9	0.583047	High
915	PABIR1	PP2A Aalpha (PPP2R1A) and B55A (PPP2R2A) interacting phosphatase regulator 1	Q96E09	Q96E09 1xPhospho [S189]	104.1	60.7	0.583093	High
916	TXNDC9	thioredoxin domain containing 9	O14530	O14530 1xPhospho [S188]	72.2	42.1	0.583102	High
917	GLCCI1	glucocorticoid induced 1	Q86VQ1	Q86VQ1 1xPhospho [S79]	87.8	51.2	0.583144	High
918	CEP170B	centrosomal protein 170B	Q9Y4F5	Q9Y4F5 1xPhospho [S853]	116.4	67.9	0.583333	High
919	ZNF318	zinc finger protein 318	Q5VUA4	Q5VUA4 1xPhospho [S2035]	97.2	56.7	0.583333	High
920	PHIP	pleckstrin homology domain interacting protein	Q8WWQ0	Q8WWQ0 1xPhospho [S683]	128.4	74.9	0.583333	High
921	NCL	nucleolin	P19338	P19338 1xPhospho [S563]	140.9	82.2	0.583392	High
922	UNKNOWN	HCG2039718, isoform CRA_g	K7EN88	K7EN88 1xPhospho [S157]	98.9	57.7	0.583418	High
923	PALM2AKAP2	PALM2 and AKAP2 fusion	Q9Y2D5	Q9Y2D5 1xPhospho [S393]	126.3	73.7	0.583531	High
924	PDHA1	pyruvate dehydrogenase E1 subunit alpha 1	P08559	P08559 1xPhospho [S293]	116.7	68.1	0.583548	High
925	NOP14	NOP14 nucleolar protein	P78316	P78316 2xPhospho [S146; S148]	107.1	62.5	0.583567	High
926	MTUS1	Microtubule-associated tumor suppressor 1	Q9ULD2	Q9ULD2 1xPhospho [S183]	122.5	71.5	0.583673	High
927	UCK1	uridine-cytidine kinase 1	Q9HA47	Q9HA47 1xPhospho [S253]	97.6	57	0.584016	High
928	MATR3	matrin 3	A8MXP9	A8MXP9 1xPhospho [S14]	102.2	59.7	0.584149	High
929	SERBP1	SERPINE1 mRNA binding protein 1	Q8NC51	Q8NC51 1xPhospho [S234]	99.6	58.2	0.584337	High
930	NAV2	neuron navigator 2	E9PNV5	E9PNV5 1xPhospho [S382]	129.2	75.5	0.584365	High
931	BICD2	BICD cargo adaptor 2	Q8TD16	Q8TD16 1xPhospho [S329]	94.1	55	0.584485	High
932	BZW2	basic leucine zipper and W2 domains 2	Q9Y6E2	Q9Y6E2 2xPhospho [S412; S/E]	98.7	57.7	0.5846	High
933	SRRM2	serine/arginine repetitive matrix 2	Q9UQ35	Q9UQ35 2xPhospho [S1320; S]	90.1	52.7	0.584906	High
934	MAP7	microtubule associated protein 7	Q14244	Q14244 1xPhospho [S209]	138.9	81.3	0.585313	High
935	CYLD	CYLD lysine 63 deubiquitinase	J3KRR7	J3KRR7 1xPhospho [S396]	87.3	51.1	0.585338	High
936	PRRC2C	proline rich coiled-coil 2C	Q9Y520	Q9Y520 1xPhospho [S/H]	155.2	90.9	0.585696	High
937	EDC4	enhancer of mRNA decapping 4	Q6P2E9	Q6P2E9 1xPhospho [T693]	88.1	51.6	0.585698	High
938	PABIR2	PABIR family member 2	G1UD79	G1UD79 1xPhospho [S138]	106.5	62.4	0.585915	High
939	TAF9	TATA-box binding protein associated factor 9	Q16594	Q16594 2xPhospho [S149; S152]	94.2	55.2	0.585987	High
940	EIF3G	eukaryotic translation initiation factor 3 subunit G	K7ENA8	K7ENA8 2xPhospho [T38; S42]	83.1	48.7	0.586041	High
941	PEAK1	pseudopodium enriched atypical kinase 1	Q9H792	Q9H792 1xPhospho [S898]	179.5	105.2	0.586072	High
942	RBM6	RNA binding motif protein 6	E9PGM9	E9PGM9 1xPhospho [S614]	188.7	110.6	0.586116	High
943	TCOF1	treacle ribosome biogenesis factor 1	A0A6I8PRA0; E7ETY2	A0A6I8PRA0 1xPhospho [S266]; E7ETY2 1xPhospho [S503]	103.7	60.8	0.586307	High
944	PLEKHG2	pleckstrin homology and RhoGEF domain containing G2	Q9H7P9	Q9H7P9 1xPhospho [S482]	77.6	45.5	0.58634	High
945	MTSS2	MTSS I-BAR domain containing 2	Q765P7	Q765P7 2xPhospho [S257; S263]	99.6	58.4	0.586345	High
946	NF1	neurofibromin 1	J3QSG6	J3QSG6 1xPhospho [S310]	128.4	75.3	0.586449	High
947	PAIP2	poly(A) binding protein interacting protein 2	Q9BPZ3	Q9BPZ3 1xPhospho [S10]	92.2	54.1	0.586768	High
948	UIMC1	ubiquitin interaction motif containing 1	Q96RL1	Q96RL1 1xPhospho [S653]	95.6	56.1	0.58682	High
949	AHNAK	AHNAK nucleoprotein	Q09666	Q09666 1xPhospho [T2845]	97.1	57	0.587024	High
950	MTCL1	microtubule crosslinking factor 1	Q9Y4B5	Q9Y4B5 1xPhospho [S1541]	95.2	55.9	0.587185	High
951	PAK4	p21 (RAC1) activated kinase 4	O96013	O96013 1xPhospho [S474]	89.4	52.5	0.587248	High
952	FBXL19	F-box and leucine rich repeat protein 19	H7C112	H7C112 1xPhospho [R299]	114.7	67.4	0.58762	High
953	TP53BP1	tumor protein p53 binding protein 1	A6NNK5	A6NNK5 1xPhospho [S557]	103.2	60.7	0.588178	High
954	ATP11B	ATPase phospholipid transporting 11B (putative)	Q9Y2G3	Q9Y2G3 1xPhospho [S1154]	108.9	64.1	0.588613	High
955	RANBP2	RAN binding protein 2	P49792; Q99666	P49792 1xPhospho [S128]; Q99666 1xPhospho [S128]	89	52.4	0.588764	High
956	TRIR	telomerase RNA component interacting RNase	Q9BQ61	Q9BQ61 1xPhospho [E38]	83.5	49.2	0.589222	High
957	DYNC1LI2	dynein cytoplasmic 1 light intermediate chain 2	O43237	O43237 1xPhospho [S194]	86.7	51.1	0.589389	High
958	BAZ1B	bromodomain adjacent to zinc finger domain 1B	Q9UIG0	Q9UIG0 1xPhospho [S374]	76	44.8	0.589474	High
959	NOL3	nucleolar protein 3	H3BUN4	H3BUN4 1xPhospho [T114]	98.7	58.2	0.589666	High
960	APC	APC regulator of WNT signaling pathway	P25054	P25054 1xPhospho [S/T]	99.2	58.5	0.589718	High
961	RAPH1	Ras association (RalGDS/AF-6) and pleckstrin homology domains 1	C9K0J5	C9K0J5 2xPhospho [S879; T882]	85.8	50.6	0.589744	High
962	RAPGEF6	Rap guanine nucleotide exchange factor 6	A0A5F9ZHG7	A0A5F9ZHG7 1xPhospho [T1173]	123.1	72.6	0.589764	High
963	CHCHD3	coiled-coil-helix-coiled-coil-helix domain containing 3	C9JRZ6	C9JRZ6 1xPhospho [S50]	111.4	65.7	0.589767	High
964	TOMM70	translocase of outer mitochondrial membrane 70	O94826	O94826 1xPhospho [E87]	136.1	80.3	0.590007	High
965	ZNF106	zinc finger protein 106	Q9H2Y7; H3BS99	Q9H2Y7 1xPhospho [S1370]; H3BS99 1xPhospho [S337]	135.9	80.2	0.59014	High
966	RBM12B	RNA binding motif protein 12B	Q8IXT5	Q8IXT5 1xPhospho [S638]	142	83.8	0.590141	High
967	CTTN	cortactin	Q14247	Q14247 1xPhospho [S418]	120.3	71	0.590191	High
968	EPB41L2	erythrocyte membrane protein band 4.1 like 2	O43491	O43491 1xPhospho [S87]	95.2	56.2	0.590336	High
969	TCF12	transcription factor 12	Q99081	Q99081 1xPhospho [S67]	132.6	78.3	0.590498	High
970	NUP98	nucleoporin 98 and 96 precursor	P52948	P52948 2xPhospho [S1023; S1028]	95.5	56.4	0.590576	High
971	MKI67	marker of proliferation Ki-67	P46013	P46013 1xPhospho [S1861]	101.9	60.2	0.590775	High
972	SET	SET nuclear proto-oncogene	Q01105	Q01105 1xPhospho [S7]	88	52	0.590909	High
973	TNKS1BP1	tankyrase 1 binding protein 1	Q9C0C2	Q9C0C2 1xPhospho [S1652]	106.9	63.2	0.591207	High
974	PLEC	plectin	Q15149	Q15149 1xPhospho [S125]	125.5	74.2	0.591235	High
975	KIF23	kinesin family member 23	A0A7I2V5Y5	A0A7I2V5Y5 1xPhospho [S916]	96.9	57.3	0.591331	High
976	SCRIB	scribble planar cell polarity protein	A0A0G2JPP5	A0A0G2JPP5 1xPhospho [S1348]	120.4	71.2	0.591362	High
977	AHCTF1	AT-hook containing transcription factor 1	Q8WYP5	Q8WYP5 1xPhospho [S1160]	97.9	57.9	0.59142	High
978	BAZ1A	bromodomain adjacent to zinc finger domain 1A	Q9NRL2	Q9NRL2 1xPhospho [S1413]	181.9	107.6	0.591534	High
979	NUFIP2	nuclear FMR1 interacting protein 2	Q7Z417	Q7Z417 1xPhospho [S652]	112.7	66.7	0.591837	High
980	RANBP2	RAN binding protein 2	P49792	P49792 1xPhospho [S2510]	81.9	48.5	0.592186	High
981	THRAP3	thyroid hormone receptor associated protein 3	Q9Y2W1	Q9Y2W1 1xPhospho [E/S]	104	61.6	0.592308	High
982	SMARCA5	SWI/SNF related, matrix associated, actin dependent regulator of chromatin, subfamily a, member 5	O60264	O60264 1xPhospho [S66]	104.8	62.1	0.592557	High
983	C19orf47	Uncharacterized protein C19orf47	Q8N9M1	Q8N9M1 1xPhospho [S/D]	86.9	51.5	0.592635	High
984	USP15	ubiquitin specific peptidase 15	Q9Y4E8	Q9Y4E8 1xPhospho [S229]	99.7	59.1	0.592778	High
985	CHD8	chromodomain helicase DNA binding protein 8	Q9HCK8	Q9HCK8 1xPhospho [S1978]	115.7	68.6	0.592913	High
986	ERF	ETS2 repressor factor	P50548	P50548 2xPhospho [T3; S24]	99.5	59	0.592965	High
987	TNK1	tyrosine kinase non receptor 1	Q13470	Q13470 1xPhospho [S519]	94.1	55.8	0.592986	High
988	SPEN	spen family transcriptional repressor	Q96T58	Q96T58 1xPhospho [T1826]	115	68.2	0.593043	High
989	TPCN1	two pore segment channel 1	F8W0P9	F8W0P9 1xPhospho [S73]	86.5	51.3	0.593064	High
990	CREBBP	CREB-binding protein	Q92793	Q92793 1xPhospho [S1763]	106.7	63.3	0.593252	High
991	ZBTB21	zinc finger and BTB domain containing 21	Q9ULJ3	Q9ULJ3 2xPhospho [S434; S435]	90.5	53.7	0.59337	High
992	PHF2	PHD finger protein 2	O75151	O75151 1xPhospho [S539]	91	54	0.593407	High
993	TRIM28	tripartite motif containing 28	Q13263	Q13263 1xPhospho [S489]	103.3	61.3	0.593417	High
994	SF3B1	splicing factor 3b subunit 1	O75533	O75533 1xPhospho [T434]	127.2	75.5	0.593553	High
995	SRRM1	serine and arginine repetitive matrix 1	M0R088; A9Z1X7	M0R088 1xPhospho [R/S]; A9Z1X7 1xPhospho [R/S]	91.1	54.1	0.593853	High
996	PAICS	phosphoribosylaminoimidazole carboxylase and phosphoribosylaminoimidazolesuccinocarboxamide synthase	E9PBS1	E9PBS1 1xPhospho [S27]	87.9	52.2	0.593857	High
997	DTL	denticleless E3 ubiquitin protein ligase homolog	Q9NZJ0	Q9NZJ0 1xPhospho [S485]	110.8	65.8	0.593863	High
998	TRIM3	tripartite motif containing 3	O75382	O75382 1xPhospho [S/R]	107.6	63.9	0.593866	High
999	FTSJ1	FtsJ RNA 2'-O-methyltransferase 1	Q9UET6	Q9UET6 1xPhospho [S271]	103.7	61.6	0.594021	High
1000	PHLDB1	pleckstrin homology like domain family B member 1	Q86UU1	Q86UU1 1xPhospho [S501]	110.6	65.7	0.594033	High
1001	ATP13A3	ATPase 13A3	Q9H7F0	Q9H7F0 1xPhospho [S817]	104.2	61.9	0.59405	High
1002	CDK17	cyclin dependent kinase 17	Q00537	Q00537 1xPhospho [S180]	102.1	60.7	0.594515	High
1003	DUS2	dihydrouridine synthase 2	E7EUN9	E7EUN9 1xPhospho [S453]	92.8	55.2	0.594828	High
1004	RBM10	RNA binding motif protein 10	P98175	P98175 1xPhospho [S/R/H]	145	86.3	0.595172	High
1005	RCAN1	regulator of calcineurin 1	E9PDJ2	E9PDJ2 2xPhospho [S188; S192]	77.6	46.2	0.595361	High
1006	DENND1A	DENN domain containing 1A	Q8TEH3	Q8TEH3 1xPhospho [S656]	61.8	36.8	0.595469	High
1007	COPB2	COPI coat complex subunit beta 2	H0Y938	H0Y938 1xPhospho [S859]	80.6	48	0.595533	High
1008	UNKNOWN	Small ribosomal subunit protein eS17	H3BNC9	H3BNC9 1xPhospho [S562]	88.8	52.9	0.595721	High
1009	AHDC1	AT-hook DNA binding motif containing 1	Q5TGY3	Q5TGY3 2xPhospho [S1399; S1403]	102.9	61.3	0.595724	High
1010	ENTR1	endosome associated trafficking regulator 1	Q96C92	Q96C92 1xPhospho [S206]	90.1	53.7	0.596004	High
1011	RIF1	replication timing regulatory factor 1	Q5UIP0	Q5UIP0 1xPhospho [S782]	80	47.7	0.59625	High
1012	ZFYVE19	zinc finger FYVE-type containing 19	H3BRF9	H3BRF9 1xPhospho [D/S]	96.9	57.8	0.596491	High
1013	ZC3HC1	zinc finger C3HC-type containing 1	Q86WB0	Q86WB0 1xPhospho [S344]	126.9	75.7	0.596533	High
1014	ZFP91	E3 ubiquitin-protein ligase ZFP91	Q96JP5	Q96JP5 1xPhospho [S83]	81.3	48.5	0.596556	High
1015	SNX2	sorting nexin 2	O60749	O60749 1xPhospho [S119]	98.9	59	0.596562	High
1016	LEMD3	LEM domain containing 3	Q9Y2U8	Q9Y2U8 1xPhospho [S291]	148.5	88.6	0.596633	High
1017	CTNNBL1	catenin beta like 1	Q8WYA6	Q8WYA6 1xPhospho [S545]	90	53.7	0.596667	High
1018	LMO7	LIM domain 7	E9PMS6	E9PMS6 1xPhospho [S591]	113.1	67.5	0.596817	High
1019	CUX1	cut like homeobox 1	A0A2R8Y852	A0A2R8Y852 2xPhospho [S1170; S1171]	106.2	63.4	0.596987	High
1020	BAG3	BAG cochaperone 3	O95817	O95817 1xPhospho [S]	106.2	63.4	0.596987	High
1021	BRD2	Bromodomain-containing protein 2	A0A140T9E9	A0A140T9E9 1xPhospho [S]	102	60.9	0.597059	High
1022	BCOR	BCL6 corepressor	Q6W2J9	Q6W2J9 1xPhospho [S367]	101.8	60.8	0.59725	High
1023	AHNAK	AHNAK nucleoprotein	Q09666	Q09666 1xPhospho [T4100]	89.4	53.4	0.597315	High
1024	ITPRID2	ITPR interacting domain containing 2	E9PHV5	E9PHV5 1xPhospho [S759]	116.5	69.6	0.597425	High
1025	TP53BP1	tumor protein p53 binding protein 1	A6NNK5	A6NNK5 1xPhospho [T927]	125.2	74.8	0.597444	High
1026	BCLAF1	BCL2 associated transcription factor 1	Q9NYF8; E9PJA7	Q9NYF8 2xPhospho [S287; S]; E9PJA7 2xPhospho [S285; S]	99.9	59.7	0.597598	High
1027	ANKLE2	ankyrin repeat and LEM domain containing 2	Q86XL3	Q86XL3 1xPhospho [S259]	106.9	63.9	0.597755	High
1028	RALGAPA1	Ral GTPase activating protein catalytic subunit alpha 1	A0A1B0GUI1	A0A1B0GUI1 1xPhospho [S797]	119.6	71.5	0.597826	High
1029	NUP214	nucleoporin 214	P35658	P35658 1xPhospho [S666]	110.5	66.1	0.59819	High
1030	NUP98	nucleoporin 98 and 96 precursor	P52948	P52948 1xPhospho [S623]	97.6	58.4	0.598361	High
1031	ALKBH5	alkB homolog 5, RNA demethylase	Q6P6C2	Q6P6C2 1xPhospho [S361]	122	73	0.598361	High
1032	RBM15B	RNA binding motif protein 15B	Q8NDT2	Q8NDT2 1xPhospho [S552]	105.1	62.9	0.598478	High
1033	HMGA1	high mobility group AT-hook 1	P17096	P17096 1xPhospho [T78]	132.3	79.2	0.598639	High
1034	SHROOM1	shroom family member 1	A6NN40	A6NN40 1xPhospho [S166]	143.7	86.1	0.599165	High
1035	AKT1S1	AKT1 substrate 1	Q96B36	Q96B36 2xPhospho [S88; S92]	98.3	58.9	0.599186	High
1036	EHBP1L1	EH domain binding protein 1 like 1	Q8N3D4	Q8N3D4 1xPhospho [S310]	108.3	64.9	0.599261	High
1037	PRPF4B	pre-mRNA processing factor 4B	Q13523	Q13523 1xPhospho [S/T]	112.3	67.3	0.599288	High
1038	TRERF1	transcriptional regulating factor 1	Q96PN7	Q96PN7 1xPhospho [S621]	116.4	69.8	0.599656	High
1039	RRM2	ribonucleotide reductase regulatory subunit M2	A0A286YFD6	A0A286YFD6 1xPhospho [S20]	81.7	49	0.599755	High
1040	TOP1	DNA topoisomerase I	P11387	P11387 1xPhospho [S10]; 1xMet-loss+Acetyl [N-Term]	102.7	61.6	0.599805	High
1041	TRIM11	tripartite motif containing 11	Q96F44	Q96F44 1xPhospho [S85]	142.2	85.3	0.599859	High
1042	SCNM1	sodium channel modifier 1	Q9BWG6	Q9BWG6 1xPhospho [S219]	94	56.4	0.6	High
1043	EIF3G	eukaryotic translation initiation factor 3 subunit G	K7ENA8	K7ENA8 2xPhospho [T38; S42]	101.5	60.9	0.6	High
1044	OXCT1	3-oxoacid CoA-transferase 1	P55809	P55809 1xPhospho [S170]	84.5	50.7	0.6	High
1045	TTK	TTK protein kinase	P33981	P33981 1xPhospho [E305]	116.5	69.9	0.6	High
1046	EHBP1L1	EH domain binding protein 1 like 1	Q8N3D4	Q8N3D4 1xPhospho [S310]	114.8	68.9	0.600174	High
1047	MYBBP1A	MYB binding protein 1a	Q9BQG0	Q9BQG0 1xPhospho [S/E]	95.3	57.2	0.60021	High
1048	LIMCH1	LIM and calponin homology domains 1	H0Y8P3	H0Y8P3 1xPhospho [S306]	94.8	56.9	0.600211	High
1049	EEF1B2	eukaryotic translation elongation factor 1 beta 2	P24534	P24534 1xPhospho [S43]	92.8	55.7	0.600216	High
1050	ATRX	Transcriptional regulator ATRX	P46100	P46100 1xPhospho [S34]	95.6	57.4	0.600418	High
1051	TAB2	TGF-beta activated kinase 1 (MAP3K7) binding protein 2	Q9NYJ8	Q9NYJ8 1xPhospho [S580]	84.6	50.8	0.600473	High
1052	SFSWAP	splicing factor SWAP	Q12872	Q12872 1xPhospho [S909]	99.9	60	0.600601	High
1053	SPEN	spen family transcriptional repressor	Q96T58	Q96T58 1xPhospho [S2493]	92.9	55.8	0.600646	High
1054	ZNF462	zinc finger protein 462	Q96JM2	Q96JM2 1xPhospho [S1166]	116.2	69.8	0.600688	High
1055	PI4KB	phosphatidylinositol 4-kinase beta	A0A0B4J1S8	A0A0B4J1S8 1xPhospho [S289]	104.2	62.6	0.600768	High
1056	RC3H2	Roquin-2	Q9HBD1	Q9HBD1 1xPhospho [S983]	92.2	55.4	0.600868	High
1057	TAF2	TATA-box binding protein associated factor 2	H0YEX2	H0YEX2 1xPhospho [S361]	112.5	67.6	0.600889	High
1058	TRIM25	tripartite motif containing 25	A0A3B3IUA7	A0A3B3IUA7 1xPhospho [S100]	149.1	89.6	0.600939	High
1059	DDX50	DExD-box helicase 50	Q9BQ39	Q9BQ39 1xPhospho [S82]	104	62.5	0.600962	High
1060	GTF3C2	general transcription factor IIIC subunit 2	Q8WUA4	Q8WUA4 1xPhospho [S893]	102	61.3	0.60098	High
1061	HNRNPA1	heterogeneous nuclear ribonucleoprotein A1	A0A7I2V3R8	A0A7I2V3R8 1xPhospho [S]	113.3	68.1	0.601059	High
1062	RBM7	RNA binding motif protein 7	J3KPD3	J3KPD3 2xPhospho [S108; S111]	150.9	90.7	0.60106	High
1063	SLTM	SAFB like transcription modulator	Q9NWH9	Q9NWH9 1xPhospho [S1002]	121.1	72.8	0.601156	High
1064	HSP90AA1	heat shock protein 90 alpha family class A member 1	P07900; P08238	P07900 1xPhospho [S/T]; P08238 1xPhospho [S/T]	119.1	71.6	0.601175	High
1065	FRYL	FRY like transcription coactivator	O94915	O94915 1xPhospho [S1914]	129.9	78.1	0.601232	High
1066	GON4L	gon-4 like	Q3T8J9	Q3T8J9 1xPhospho [S1255]	87.8	52.8	0.601367	High
1067	LUZP1	leucine zipper protein 1	Q86V48	Q86V48 1xPhospho [S905]	102.9	61.9	0.601555	High
1068	MARK3	microtubule affinity regulating kinase 3	J3KNR0	J3KNR0 1xPhospho [S492]	103.7	62.4	0.601736	High
1069	BRF2	BRF2 RNA polymerase III transcription initiation factor subunit	Q9HAW0	Q9HAW0 1xPhospho [S353]	95.2	57.3	0.601891	High
1070	GLCCI1	glucocorticoid induced 1	Q86VQ1	Q86VQ1 1xPhospho [S]	128.4	77.3	0.602025	High
1071	ATXN2L	ataxin 2 like	H3BUF6	H3BUF6 1xPhospho [S]	94	56.6	0.602128	High
1072	SRRM2	serine/arginine repetitive matrix 2	Q9UQ35	Q9UQ35 2xPhospho [S1404; S1415]	101.3	61	0.602172	High
1073	NUCKS1	nuclear casein kinase and cyclin dependent kinase substrate 1	Q9H1E3	Q9H1E3 1xPhospho [S181]	99.7	60.1	0.602808	High
1074	TNKS1BP1	tankyrase 1 binding protein 1	Q9C0C2	Q9C0C2 1xPhospho [S691]	113.1	68.2	0.603006	High
1075	PKN2	protein kinase N2	Q16513	Q16513 2xPhospho [S302; S306]	92.7	55.9	0.60302	High
1076	UBE2J1	ubiquitin conjugating enzyme E2 J1	Q9Y385	Q9Y385 1xPhospho [S/R]	115.9	69.9	0.603106	High
1077	SPTAN1	spectrin alpha, non-erythrocytic 1	A0A0D9SF54	A0A0D9SF54 1xPhospho [S1197]	104.9	63.3	0.603432	High
1078	RPRD2	regulation of nuclear pre-mRNA domain containing 2	Q5VT52	Q5VT52 1xPhospho [S593]	103.4	62.4	0.603482	High
1079	PRPSAP1	phosphoribosyl pyrophosphate synthetase associated protein 1	Q14558	Q14558 1xPhospho [S/R]	90.8	54.8	0.603524	High
1080	SLC4A2	solute carrier family 4 member 2	A0A7I2V5T6	A0A7I2V5T6 1xPhospho [S]	84.5	51	0.60355	High
1081	WDR44	WD repeat domain 44	Q5JSH3	Q5JSH3 1xPhospho [S561]	96.4	58.2	0.603734	High
1082	POLR2A	RNA polymerase II subunit A	P24928	P24928 1xPhospho [S1913]; 1xPhospho [S1927]	95.9	57.9	0.603754	High
1083	KANSL1	KAT8 regulatory NSL complex subunit 1	A0A1W2PPV8	A0A1W2PPV8 1xPhospho [S268]	100	60.4	0.604	High
1084	GTSE1	G2 and S-phase expressed 1	Q9NYZ3	Q9NYZ3 1xPhospho [S152]	103.3	62.4	0.604066	High
1085	AKAP12	A-kinase anchoring protein 12	Q02952	Q02952 1xPhospho [S912]	93.2	56.3	0.604077	High
1086	NIBAN2	niban apoptosis regulator 2	Q96TA1	Q96TA1 1xPhospho [S]	93.2	56.3	0.604077	High
1087	CBL	E3 ubiquitin-protein ligase CBL	A0A0U1RQX8	A0A0U1RQX8 1xPhospho [S619]	127.3	76.9	0.604085	High
1088	MICALL1	MICAL like 1	Q8N3F8	Q8N3F8 1xPhospho [S486]	149.8	90.5	0.604139	High
1089	SRRM2	serine/arginine repetitive matrix 2	Q9UQ35	Q9UQ35 1xPhospho [T2316]	104.6	63.2	0.604207	High
1090	NCBP1	nuclear cap binding protein subunit 1	Q09161	Q09161 1xPhospho [R/T/S]	104.9	63.4	0.604385	High
1091	CDK11B	cyclin dependent kinase 11B	P21127	P21127 1xPhospho [T595]	89.5	54.1	0.604469	High
1092	SPECC1	sperm antigen with calponin homology and coiled-coil domains 1	A0A7I2YQJ3	A0A7I2YQJ3 1xPhospho [S847]	107.2	64.8	0.604478	High
1093	MAPK1	mitogen-activated protein kinase 1	P28482	P28482 1xPhospho [E/T]	93.8	56.7	0.604478	High
1094	ARHGAP5	Rho GTPase activating protein 5	Q13017	Q13017 1xPhospho [S590]	102.4	61.9	0.604492	High
1095	CGGBP1	CGG triplet repeat binding protein 1	Q9UFW8	Q9UFW8 1xPhospho [S164]	124.7	75.4	0.604651	High
1096	NRIP1	nuclear receptor interacting protein 1	P48552	P48552 1xPhospho [S807]	88.3	53.4	0.604757	High
1097	SRRM2	serine/arginine repetitive matrix 2	Q9UQ35	Q9UQ35 1xPhospho [S1463]	121.5	73.5	0.604938	High
1098	ZNF830	zinc finger protein 830	Q96NB3	Q96NB3 1xPhospho [S351]	91.9	55.6	0.605005	High
1099	CALD1	caldesmon 1	E7EX44	E7EX44 1xPhospho [S/T]	101.8	61.6	0.605108	High
1100	CHD7	chromodomain helicase DNA binding protein 7	Q9P2D1	Q9P2D1 1xPhospho [S2559]	96.8	58.6	0.605372	High
1101	TSPYL2	TSPY like 2	J3KS33	J3KS33 1xPhospho [S16]	137.3	83.2	0.605972	High
1102	SF1	splicing factor 1	Q15637	Q15637 2xPhospho [S80; S82]	96.2	58.3	0.606029	High
1103	DENND4C	DENN domain containing 4C	Q5VZ89	Q5VZ89 2xPhospho [S968; S973]	89.1	54	0.606061	High
1104	SRRM2	serine/arginine repetitive matrix 2	Q9UQ35	Q9UQ35 1xPhospho [S895]	157.3	95.4	0.606484	High
1105	ROBO1	roundabout guidance receptor 1	A0A0A0MSX4	A0A0A0MSX4 1xPhospho [S820]	97.9	59.4	0.606742	High
1106	BRCA1	BRCA1 DNA repair associated	P38398	P38398 1xPhospho [S]	124.6	75.6	0.606742	High
1107	DIDO1	death inducer-obliterator 1	Q9BTC0	Q9BTC0 1xPhospho [S]	101.5	61.6	0.606897	High
1108	RPRD2	regulation of nuclear pre-mRNA domain containing 2	Q5VT52	Q5VT52 1xPhospho [S1099]	106.9	64.9	0.607109	High
1109	SLC4A1AP	solute carrier family 4 member 1 adaptor protein	A0A087X0M4	A0A087X0M4 1xPhospho [S412]	77.4	47	0.607235	High
1110	DPYSL2	dihydropyrimidinase like 2	Q16555	Q16555 1xPhospho [T521]	137	83.2	0.607299	High
1111	MEPCE	methylphosphate capping enzyme	Q7L2J0	Q7L2J0 1xPhospho [S175]	78	47.4	0.607692	High
1112	TUBB4A	tubulin beta 4A class IVa	P04350; Q5JP53; P07437; P68371	P04350 1xPhospho [S172]; Q5JP53 1xPhospho [S154]; P07437 1xPhospho [S172]; P68371 1xPhospho [S172]	108.6	66	0.607735	High
1113	SH2D3A	SH2 domain containing 3A	Q9BRG2	Q9BRG2 1xPhospho [S218]	90.5	55	0.607735	High
1114	CSNK1D	casein kinase 1 delta	H7BYT1	H7BYT1 1xPhospho [S382]	100.2	60.9	0.607784	High
1115	SLC2A4	solute carrier family 2 member 4	P14672	P14672 1xPhospho [S488]	95.9	58.3	0.607925	High
1116	CHAF1A	chromatin assembly factor 1 subunit A	Q13111	Q13111 1xPhospho [S65]	107.9	65.6	0.60797	High
1117	PHF23	PHD finger protein 23	Q9BUL5	Q9BUL5 1xPhospho [S150]	82.4	50.1	0.60801	High
1118	UBAC1	UBA domain containing 1	Q9BSL1	Q9BSL1 1xPhospho [S98]	76.3	46.4	0.608126	High
1119	YY1	YY1 transcription factor	P25490	P25490 1xPhospho [T348]	88.3	53.7	0.608154	High
1120	CEBPB	CCAAT enhancer binding protein beta	P17676	P17676 1xPhospho [S231]	83.2	50.6	0.608173	High
1121	BAIAP2L1	BAR/IMD domain containing adaptor protein 2 like 1	Q9UHR4	Q9UHR4 1xPhospho [S261]	92.9	56.5	0.608181	High
1122	PFKP	phosphofructokinase, platelet	Q01813	Q01813 1xPhospho [S783]	121	73.6	0.608264	High
1123	ZC3H18	zinc finger CCCH-type containing 18	Q86VM9	Q86VM9 1xPhospho [T796]	91.9	55.9	0.60827	High
1124	THOC2	THO complex subunit 2	Q8NI27	Q8NI27 1xPhospho [S1393]	84	51.1	0.608333	High
1125	PLEKHA5	pleckstrin homology domain containing A5	Q9HAU0	Q9HAU0 2xPhospho [S933; S937]	102.4	62.3	0.608398	High
1126	SRRT	serrate, RNA effector molecule	Q9BXP5	Q9BXP5 1xPhospho [T544]	89.9	54.7	0.608454	High
1127	NUMBL	NUMB like endocytic adaptor protein	A0A0C4DGH3	A0A0C4DGH3 1xPhospho [S370]	100.9	61.4	0.608523	High
1128	SQSTM1	sequestosome 1	Q13501	Q13501 2xPhospho [S328; S332]	32.2	19.6	0.608696	High
1129	RAPH1	Ras association (RalGDS/AF-6) and pleckstrin homology domains 1	C9K0J5	C9K0J5 1xPhospho [S1206]	104.3	63.5	0.608821	High
1130	SRRM2	serine/arginine repetitive matrix 2	Q9UQ35	Q9UQ35 1xPhospho [T983]	117.6	71.6	0.608844	High
1131	SRRM2	serine/arginine repetitive matrix 2	Q9UQ35	Q9UQ35 1xPhospho [T1043]	103.6	63.1	0.609073	High
1132	PIK3R4	phosphoinositide-3-kinase regulatory subunit 4	Q99570	Q99570 1xPhospho [S925]	104.4	63.6	0.609195	High
1133	PIKFYVE	phosphoinositide kinase, FYVE-type zinc finger containing	C9JL08	C9JL08 1xPhospho [S88]	88.8	54.1	0.609234	High
1134	MAP1S	microtubule associated protein 1S	Q66K74	Q66K74 1xPhospho [R/S]	114.2	69.6	0.609457	High
1135	PDCD11	programmed cell death 11	Q14690	Q14690 1xPhospho [S1360]	89.4	54.5	0.60962	High
1136	MISP	mitotic spindle positioning	Q8IVT2	Q8IVT2 1xPhospho [T377]	134.9	82.3	0.610082	High
1137	SRRM2	serine/arginine repetitive matrix 2	Q9UQ35	Q9UQ35 1xPhospho [S1404]	96.2	58.7	0.610187	High
1138	CEP55	centrosomal protein 55	Q53EZ4	Q53EZ4 2xPhospho [S425; S428]	97.6	59.6	0.610656	High
1139	TNK1	tyrosine kinase non receptor 1	Q13470	Q13470 2xPhospho [E504; E522]	87.6	53.5	0.610731	High
1140	UNKNOWN	uncharacterized protein	A0A087WYN9	A0A087WYN9 1xPhospho [S200]	91	55.6	0.610989	High
1141	ZDHHC5	zinc finger DHHC-type palmitoyltransferase 5	Q9C0B5	Q9C0B5 1xPhospho [S296]	82.8	50.6	0.611111	High
1142	MTFR1	mitochondrial fission regulator 1	H0YBZ4	H0YBZ4 1xPhospho [S77]	107.5	65.7	0.611163	High
1143	ZDHHC5	zinc finger DHHC-type palmitoyltransferase 5	Q9C0B5	Q9C0B5 1xPhospho [S621]	87.7	53.6	0.611174	High
1144	EIF3B	eukaryotic translation initiation factor 3 subunit B	P55884	P55884 2xPhospho [S152; S154]	92.6	56.6	0.611231	High
1145	CRYBG1	Crystallin beta-gamma domain containing 1	A0A0J9YWL0	A0A0J9YWL0 1xPhospho [S941]	104.7	64	0.61127	High
1146	PHRF1	PHD and ring finger domains 1	F8WEF5	F8WEF5 1xPhospho [S934]	83.4	51	0.611511	High
1147	AFF4	ALF transcription elongation factor 4	Q9UHB7	Q9UHB7 2xPhospho [S694; S703]	89.6	54.8	0.611607	High
1148	WIZ	WIZ zinc finger	M0QXA7	M0QXA7 1xPhospho [T654]	91.2	55.8	0.611842	High
1149	SKA3	spindle and kinetochore associated complex subunit 3	Q8IX90	Q8IX90 1xPhospho [S155]	107.7	65.9	0.611885	High
1150	TARBP2	TARBP2 subunit of RISC loading complex	F8VZ57	F8VZ57 1xPhospho [S123]	102.3	62.6	0.611926	High
1151	TFPT	TCF3 fusion partner	P0C1Z6	P0C1Z6 1xPhospho [S]	96.4	59	0.612033	High
1152	CTDP1	CTD phosphatase subunit 1	Q9Y5B0	Q9Y5B0 1xPhospho [S839]	101.3	62	0.612043	High
1153	NONO	non-POU domain containing octamer binding	A0A7I2V535	A0A7I2V535 1xPhospho [T480]	101.1	61.9	0.612265	High
1154	NFIB	nuclear factor I B	O00712	O00712 1xPhospho [S]	111.7	68.4	0.612355	High
1155	DCBLD1	discoidin, CUB and LCCL domain containing 1	Q8N8Z6	Q8N8Z6 1xPhospho [S635]	132.6	81.2	0.612368	High
1156	PRKCD	protein kinase C delta	Q05655	Q05655 1xPhospho [S299]	108.1	66.2	0.612396	High
1157	SLC9A1	solute carrier family 9 member A1	P19634	P19634 1xPhospho [S796]	97.8	59.9	0.612474	High
1158	SLC4A1AP	solute carrier family 4 member 1 adaptor protein	A0A087X0M4	A0A087X0M4 1xPhospho [S412]	108.4	66.4	0.612546	High
1159	PRKCD	protein kinase C delta	Q05655	Q05655 1xPhospho [R/S]	96.5	59.2	0.613472	High
1160	AFAP1	actin filament associated protein 1	Q8N556	Q8N556 1xPhospho [S687]	113.9	69.9	0.613696	High
1161	NUMA1	nuclear mitotic apparatus protein 1	Q14980	Q14980 1xPhospho [S169]	95.8	58.8	0.613779	High
1162	WASHC2A	WASH complex subunit 2A	F8W7U3; A0A096LPC5	F8W7U3 1xPhospho [S987]; A0A096LPC5 1xPhospho [S1075]	116.3	71.4	0.613929	High
1163	UBAP2L	ubiquitin associated protein 2 like	F8W726	F8W726 1xPhospho [S620]	90.4	55.5	0.613938	High
1164	TRIR	telomerase RNA component interacting RNase	Q9BQ61	Q9BQ61 2xPhospho [S39; S45]	76	46.7	0.614474	High
1165	NAP1L4	nucleosome assembly protein 1 like 4	Q99733	Q99733 1xPhospho [S304]	87.2	53.6	0.614679	High
1166	NCAPD2	non-SMC condensin I complex subunit D2	Q15021	Q15021 1xPhospho [S1333]	98.4	60.5	0.614837	High
1167	SH3KBP1	SH3 domain containing kinase binding protein 1	Q96B97	Q96B97 1xPhospho [S587]	107.3	66	0.615098	High
1168	THRAP3	thyroid hormone receptor associated protein 3	Q9Y2W1	Q9Y2W1 1xPhospho [S698]	116.4	71.6	0.61512	High
1169	MATR3	matrin 3	A8MXP9	A8MXP9 1xPhospho [S208]	102.9	63.3	0.61516	High
1170	SRSF10	serine and arginine rich splicing factor 10	O75494	O75494 1xPhospho [S133]	158	97.2	0.61519	High
1171	C1QBP	complement C1q binding protein	Q07021	Q07021 1xPhospho [S]	105	64.6	0.615238	High
1172	TGFBR1	transforming growth factor beta receptor 1	B4DY26	B4DY26 1xPhospho [S96]	90.2	55.5	0.615299	High
1173	AKAP1	A-kinase anchoring protein 1	Q92667	Q92667 1xPhospho [S151]	100.6	61.9	0.615308	High
1174	LAMTOR1	late endosomal/lysosomal adaptor, MAPK and MTOR activator 1	Q6IAA8	Q6IAA8 1xPhospho [S98]	117	72	0.615385	High
1175	CDAN1	codanin 1	H3BPZ6	H3BPZ6 1xPhospho [T63]	97.5	60	0.615385	High
1176	TNIP1	TNFAIP3 interacting protein 1	Q15025	Q15025 3xPhospho [T431; S435; S442]	87.4	53.8	0.615561	High
1177	XRCC1	X-ray repair cross complementing 1	P18887	P18887 1xPhospho [S241]	82.2	50.6	0.615572	High
1178	MTMR1	myotubularin related protein 1	Q8NEC6	Q8NEC6 2xPhospho [S43; S49]	105.9	65.2	0.615675	High
1179	AFG2A	AFG2 AAA ATPase homolog A	A0A6Q8PGU6	A0A6Q8PGU6 1xPhospho [T271]	82.8	51	0.615942	High
1180	PUM1	pumilio RNA binding family member 1	Q5T1Z8	Q5T1Z8 1xPhospho [S745]	136.7	84.2	0.615947	High
1181	ANXA2	annexin A2	P07355	P07355 1xPhospho [S127]	93.8	57.8	0.616205	High
1182	ZNF318	zinc finger protein 318	Q5VUA4	Q5VUA4 1xPhospho [T161]	112.3	69.2	0.616207	High
1183	UNKNOWN	uncharacterized protein	A0A087WZT0	A0A087WZT0 1xPhospho [S592]	99.8	61.5	0.616232	High
1184	MFAP1	microfibril associated protein 1	P55081	P55081 2xPhospho [S52; S53]	101.2	62.4	0.616601	High
1185	TRIM28	tripartite motif containing 28	Q13263	Q13263 1xPhospho [S50]	94.7	58.4	0.616684	High
1186	C2orf49	chromosome 2 open reading frame 49	Q9BVC5	Q9BVC5 1xPhospho [S182]	120.3	74.2	0.616791	High
1187	SMC5	structural maintenance of chromosomes 5	Q8IY18	Q8IY18 1xPhospho [S35]	103.6	63.9	0.616795	High
1188	RIPOR1	RHO family interacting cell polarization regulator 1	A0A0A0MTL6	A0A0A0MTL6 1xPhospho [S367]	110.2	68	0.61706	High
1189	TSC22D4	TSC22 domain family member 4	Q9Y3Q8	Q9Y3Q8 1xPhospho [S165]	93.5	57.7	0.617112	High
1190	PCM1	pericentriolar material 1	A0A4W8VX11	A0A4W8VX11 1xPhospho [S93]	100.9	62.3	0.617443	High
1191	EEF1D	eukaryotic translation elongation factor 1 delta	P29692; E9PL71	P29692 1xPhospho [S]; E9PL71 1xPhospho [S]	114	70.4	0.617544	High
1192	NUP214	nucleoporin 214	P35658	P35658 1xPhospho [S]	113	69.8	0.617699	High
1193	CDC42EP1	CDC42 effector protein 1	Q00587	Q00587 1xPhospho [S73]	121.4	75	0.617792	High
1194	PSMA5	proteasome 20S subunit alpha 5	P28066	P28066 1xPhospho [S56]	128.8	79.6	0.618012	High
1195	AHNAK	AHNAK nucleoprotein	Q09666	Q09666 1xPhospho [S511]	87.7	54.2	0.618016	High
1196	ATP13A1	ATPase 13A1	Q9HD20	Q9HD20 1xPhospho [S899]	94	58.1	0.618085	High
1197	EHMT2	euchromatic histone lysine methyltransferase 2	A2ABF8	A2ABF8 1xPhospho [S197]	89.1	55.1	0.618406	High
1198	ARHGEF2	Rho/Rac guanine nucleotide exchange factor 2	V9GYM8	V9GYM8 1xPhospho [S219]	95.4	59	0.618449	High
1199	SEC16A	SEC16 homolog A, endoplasmic reticulum export factor	F1T0I1	F1T0I1 1xPhospho [S74]	82.3	50.9	0.618469	High
1200	CRTC2	CREB regulated transcription coactivator 2	Q53ET0	Q53ET0 1xPhospho [S456]	83.9	51.9	0.618594	High
1201	PNPO	pyridoxamine 5'-phosphate oxidase	J3QQZ9	J3QQZ9 1xPhospho [S218]	105.7	65.4	0.618732	High
1202	HPS5	HPS5 biogenesis of lysosomal organelles complex 2 subunit 2	Q9UPZ3	Q9UPZ3 1xPhospho [S534]	101	62.5	0.618812	High
1203	CTNND1	catenin delta 1	C9JZR2	C9JZR2 2xPhospho [S349; S352]	93.4	57.8	0.618844	High
1204	AFF4	ALF transcription elongation factor 4	Q9UHB7	Q9UHB7 1xPhospho [T674]	85.8	53.1	0.618881	High
1205	THRAP3	thyroid hormone receptor associated protein 3	Q9Y2W1	Q9Y2W1 2xPhospho [S248; S253]	85.3	52.8	0.618992	High
1206	NFIA	nuclear factor I A	A0A590UK09	A0A590UK09 1xPhospho [S300]	92.4	57.2	0.619048	High
1207	SPECC1	sperm antigen with calponin homology and coiled-coil domains 1	A0A7I2YQJ3	A0A7I2YQJ3 1xPhospho [S347]	99.5	61.6	0.619095	High
1208	SPIRE1	spire type actin nucleation factor 1	J3KNG6	J3KNG6 1xPhospho [S334]	84.8	52.5	0.619104	High
1209	DIP2A	disco interacting protein 2 homolog A	Q14689	Q14689 1xPhospho [T155]	122.1	75.6	0.619165	High
1210	ZNF280C	zinc finger protein 280C	Q8ND82	Q8ND82 1xPhospho [S80]	85.9	53.2	0.619325	High
1211	LMO7	LIM domain 7	E9PMS6	E9PMS6 1xPhospho [T613]	83.8	51.9	0.619332	High
1212	DOCK7	dedicator of cytokinesis 7	Q96N67	Q96N67 1xPhospho [S452]	115.4	71.5	0.619584	High
1213	RBMX	RNA binding motif protein X-linked	P38159	P38159 1xPhospho [S157]	155.1	96.1	0.6196	High
1214	LARP1	La ribonucleoprotein 1, translational regulator	Q6PKG0	Q6PKG0 1xPhospho [S548]	84.4	52.3	0.619668	High
1215	ZNRF2	E3 ubiquitin-protein ligase ZNRF2	Q8NHG8	Q8NHG8 1xPhospho [S151]	100.2	62.1	0.61976	High
1216	CKB	creatine kinase B	P12277	P12277 1xPhospho [T35]	103.1	63.9	0.619787	High
1217	DENND4C	DENN domain containing 4C	Q5VZ89	Q5VZ89 1xPhospho [S/H]	109.6	68	0.620438	High
1218	TOM1L2	target of myb1 like 2 membrane trafficking protein	Q6ZVM7	Q6ZVM7 1xPhospho [S423]	80.1	49.7	0.620474	High
1219	NCOR2	nuclear receptor corepressor 2	C9JE98	C9JE98 1xPhospho [E/S]	161.6	100.3	0.620668	High
1220	MYPOP	Myb related transcription factor, partner of profilin	Q86VE0	Q86VE0 1xPhospho [S178]	114.2	70.9	0.620841	High
1221	KMT2A	lysine methyltransferase 2A	Q03164	Q03164 1xPhospho [S3527]	103.7	64.4	0.621022	High
1222	RIF1	replication timing regulatory factor 1	Q5UIP0	Q5UIP0 1xPhospho [S2393]	81.8	50.8	0.621027	High
1223	EPS15L1	epidermal growth factor receptor pathway substrate 15 like 1	M0R165	M0R165 1xPhospho [S255]	104.7	65.1	0.621777	High
1224	POLR2A	RNA polymerase II subunit A	P24928	P24928 2xPhospho [S1913; S1917]; 2xPhospho [S1927; S1931]	97.4	60.6	0.622177	High
1225	KIF15	kinesin family member 15	C9JKA9	C9JKA9 1xPhospho [S776]	117.3	73	0.622336	High
1226	RANBP2	RAN binding protein 2	P49792	P49792 1xPhospho [S781]	124	77.2	0.622581	High
1227	CEP85	centrosomal protein 85	Q6P2H3	Q6P2H3 1xPhospho [S17]	100.7	62.7	0.622642	High
1228	PRKCA	protein kinase C alpha	P17252	P17252 2xPhospho [D641; D649]	82.7	51.5	0.622733	High
1229	ZFC3H1	zinc finger C3H1-type containing	O60293	O60293 1xPhospho [S655]	86.7	54	0.622837	High
1230	NAV1	neuron navigator 1	Q8NEY1	Q8NEY1 1xPhospho [T/S]	117.2	73	0.622867	High
1231	PALLD	palladin, cytoskeletal associated protein	Q8WX93	Q8WX93 1xPhospho [S893]	117.2	73	0.622867	High
1232	ERF	ETS2 repressor factor	P50548	P50548 1xPhospho [S21]	76.9	47.9	0.622887	High
1233	LIMA1	LIM domain and actin binding 1	Q9UHB6	Q9UHB6 1xPhospho [S362]	97.9	61	0.623085	High
1234	CCDC86	coiled-coil domain containing 86	Q9H6F5	Q9H6F5 1xPhospho [S18]	107.2	66.8	0.623134	High
1235	NPM1	nucleophosmin 1	A0A7I2YQC0	A0A7I2YQC0 1xPhospho [S125]	89.7	55.9	0.623188	High
1236	CCDC28B	coiled-coil domain containing 28B	Q9BUN5	Q9BUN5 1xPhospho [S46]	98.2	61.2	0.623218	High
1237	MAP3K20	mitogen-activated protein kinase kinase kinase 20	Q9NYL2	Q9NYL2 1xPhospho [S727]	116.8	72.8	0.623288	High
1238	TMEM131	transmembrane protein 131	Q92545	Q92545 1xPhospho [S1155]	110.7	69	0.623306	High
1239	PANK4	pantothenate kinase 4 (inactive)	H0YA26	H0YA26 1xPhospho [S251]	113.1	70.5	0.623342	High
1240	TICRR	TOPBP1 interacting checkpoint and replication regulator	Q7Z2Z1	Q7Z2Z1 1xPhospho [T1134]	124	77.3	0.623387	High
1241	MISP	mitotic spindle positioning	Q8IVT2	Q8IVT2 1xPhospho [T377]	128.8	80.3	0.623447	High
1242	BPTF	bromodomain PHD finger transcription factor	A0A2R8Y7Q1	A0A2R8Y7Q1 1xPhospho [S77]	90.3	56.3	0.623477	High
1243	ANKRD11	ankyrin repeat domain containing 11	Q6UB99	Q6UB99 1xPhospho [S276]	86.4	53.9	0.623843	High
1244	GTF3C1	general transcription factor IIIC subunit 1	Q12789	Q12789 1xPhospho [S844]	120.7	75.4	0.624689	High
1245	RACGAP1	Rac GTPase activating protein 1	Q9H0H5	Q9H0H5 1xPhospho [S590]	81	50.6	0.624691	High
1246	ANKRD17	ankyrin repeat domain 17	O75179	O75179 1xPhospho [S2401]	103.7	64.8	0.624879	High
1247	GTF2I	general transcription factor IIi	P78347	P78347 1xPhospho [S/R]	101.6	63.5	0.625	High
1248	EIF4G1	eukaryotic translation initiation factor 4 gamma 1	E7EX73	E7EX73 1xPhospho [S1068]	73.2	45.8	0.625683	High
1249	TOPORS	TOP1 binding arginine/serine rich protein, E3 ubiquitin ligase	Q9NS56	Q9NS56 1xPhospho [S585]	134.7	84.3	0.625835	High
1250	UBA1	ubiquitin like modifier activating enzyme 1	P22314	P22314 2xPhospho [S13; S21]	76.2	47.7	0.625984	High
1251	RPS3	ribosomal protein S3	P23396	P23396 1xPhospho [T221]	85.3	53.4	0.626026	High
1252	UNKNOWN	uncharacterized protein	A0A1W2PNZ9	A0A1W2PNZ9 1xPhospho [S876]	101.1	63.3	0.626113	High
1253	DYNC1LI2	dynein cytoplasmic 1 light intermediate chain 2	O43237	O43237 1xPhospho [S203]	76.5	47.9	0.626144	High
1254	PCBP1	poly(rC) binding protein 1	Q15365	Q15365 1xPhospho [S]	114.5	71.7	0.626201	High
1255	JPT1	Jupiter microtubule associated homolog 1	Q9UK76	Q9UK76 1xPhospho [S31]	86.7	54.3	0.626298	High
1256	NAP1L1	nucleosome assembly protein 1 like 1	F8VV59	F8VV59 1xPhospho [T21]	81.4	51	0.626536	High
1257	GPATCH8	G-patch domain containing 8	Q9UKJ3	Q9UKJ3 1xPhospho [S653]	94.8	59.4	0.626582	High
1258	HIVEP1	HIVEP zinc finger 1	F5H212	F5H212 1xPhospho [S1000]	128.3	80.4	0.626656	High
1259	EHBP1	EH domain binding protein 1	Q8NDI1	Q8NDI1 1xPhospho [S171]	80.1	50.2	0.626717	High
1260	RSL1D1	ribosomal L1 domain containing 1	O76021	O76021 1xPhospho [S392]	81.2	50.9	0.626847	High
1261	ZCCHC24	zinc finger CCHC-type containing 24	Q8N2G6	Q8N2G6 1xPhospho [S65]	126.5	79.3	0.626877	High
1262	MAP4	microtubule associated protein 4	E7EVA0	E7EVA0 1xPhospho [S1932]	98.9	62	0.626896	High
1263	AKAP13	A-kinase anchoring protein 13	Q12802	Q12802 1xPhospho [S1876]	121.2	76	0.627063	High
1264	TLE3	TLE family member 3, transcriptional corepressor	H0YKT5	H0YKT5 1xPhospho [S222]	121.2	76	0.627063	High
1265	MAP1S	microtubule associated protein 1S	Q66K74	Q66K74 1xPhospho [S/R]	107.8	67.6	0.627087	High
1266	NIPBL	NIPBL cohesin loading factor	A0A590UJS4	A0A590UJS4 1xPhospho [S306]	107	67.1	0.627103	High
1267	MOCS2	molybdenum cofactor synthesis 2	O96007	O96007 1xPhospho [S20]	112.1	70.3	0.627119	High
1268	SCRIB	scribble planar cell polarity protein	A0A0G2JPP5	A0A0G2JPP5 1xPhospho [S1378]	97.1	60.9	0.627188	High
1269	MIER1	MIER1 transcriptional regulator	Q8N108	Q8N108 1xPhospho [R480]	109.2	68.5	0.627289	High
1270	TTC4	tetratricopeptide repeat domain 4	O95801	O95801 1xPhospho [S51]	87.2	54.7	0.627294	High
1271	UNG	uracil DNA glycosylase	P13051	P13051 1xPhospho [T60]	113.5	71.2	0.627313	High
1272	PLEKHA2	pleckstrin homology domain containing A2	A8K727	A8K727 1xPhospho [S314]	109.6	68.8	0.627737	High
1273	TMEM9	transmembrane protein 9	Q9P0T7	Q9P0T7 1xPhospho [S137]	136.8	85.9	0.627924	High
1274	SSRP1	structure specific recognition protein 1	Q08945	Q08945 1xPhospho [S444]	95.3	59.9	0.628541	High
1275	PDCD6IP	programmed cell death 6 interacting protein	Q8WUM4	Q8WUM4 1xPhospho [S730]	101	63.5	0.628713	High
1276	RSL1D1	ribosomal L1 domain containing 1	O76021	O76021 1xPhospho [S/E]	100	62.9	0.629	High
1277	ZC3HC1	zinc finger C3HC-type containing 1	Q86WB0	Q86WB0 1xPhospho [S395]	92.2	58	0.629067	High
1278	CAD	carbamoyl-phosphate synthetase 2, aspartate transcarbamylase, and dihydroorotase	P27708	P27708 1xPhospho [T1833]	90.1	56.7	0.629301	High
1279	CRTC2	CREB regulated transcription coactivator 2	Q53ET0	Q53ET0 1xPhospho [S433]	107.4	67.6	0.629423	High
1280	DAP	death associated protein	P51397	P51397 1xPhospho [S51]	83.4	52.5	0.629496	High
1281	TRIM28	tripartite motif containing 28	Q13263	Q13263 1xPhospho [S]	92.6	58.3	0.62959	High
1282	CTU2	cytosolic thiouridylase subunit 2	H3BSW6	H3BSW6 1xPhospho [S579]	92.9	58.5	0.629709	High
1283	CIC	capicua transcriptional repressor	I3L2J0	I3L2J0 2xPhospho [T2281; S2288]	90.2	56.8	0.629712	High
1284	SENP3	SUMO specific peptidase 3	Q9H4L4	Q9H4L4 1xPhospho [S]	188.3	118.6	0.629846	High
1285	NCAPH	non-SMC condensin I complex subunit H	E9PHA2	E9PHA2 1xPhospho [T38]	86.5	54.5	0.630058	High
1286	MTFR1	mitochondrial fission regulator 1	H0YBZ4	H0YBZ4 1xPhospho [S77]	86.8	54.7	0.630184	High
1287	NELFE	negative elongation factor complex member E	P18615	P18615 1xPhospho [S281]	86.8	54.7	0.630184	High
1288	AGPS	alkylglycerone phosphate synthase	O00116	O00116 1xPhospho [R62]	98.7	62.2	0.630193	High
1289	MAP4K4	mitogen-activated protein kinase kinase kinase kinase 4	E7ENQ1	E7ENQ1 1xPhospho [S815]	91.4	57.6	0.630197	High
1290	HABP4	hyaluronan binding protein 4	Q5JVS0	Q5JVS0 1xPhospho [S108]	86	54.2	0.630233	High
1291	PARD3	par-3 family cell polarity regulator	Q8TEW0	Q8TEW0 1xPhospho [S]	102.5	64.6	0.630244	High
1292	RAI1	retinoic acid induced 1	Q7Z5J4	Q7Z5J4 1xPhospho [S1374]	117.4	74	0.630324	High
1293	CTR9	CTR9 homolog, Paf1/RNA polymerase II complex component	Q6PD62	Q6PD62 1xPhospho [D926]	89	56.1	0.630337	High
1294	NOTCH2	notch receptor 2	Q04721	Q04721 2xPhospho [T2068; S2081]	72.5	45.7	0.630345	High
1295	NUP35	nucleoporin 35	Q8NFH5	Q8NFH5 1xPhospho [S73]	75.5	47.6	0.630464	High
1296	ARHGEF17	Rho guanine nucleotide exchange factor 17	Q96PE2	Q96PE2 1xPhospho [S463]	82	51.7	0.630488	High
1297	PSMA5	proteasome 20S subunit alpha 5	P28066	P28066 1xPhospho [T/S]	108.8	68.6	0.630515	High
1298	XRN2	5'-3' exoribonuclease 2	Q9H0D6	Q9H0D6 1xPhospho [S]	105.6	66.6	0.630682	High
1299	MCM3AP	minichromosome maintenance complex component 3 associated protein	O60318	O60318 1xPhospho [S430]	89.9	56.7	0.630701	High
1300	CLASP1	cytoplasmic linker associated protein 1	Q7Z460	Q7Z460 1xPhospho [S797]	78	49.2	0.630769	High
1301	OTUD4	OTU deubiquitinase 4	Q01804	Q01804 1xPhospho [S443]	107	67.5	0.630841	High
1302	ESYT1	extended synaptotagmin 1	Q9BSJ8	Q9BSJ8 1xPhospho [S/H]	102.4	64.6	0.630859	High
1303	SNRPC	small nuclear ribonucleoprotein polypeptide C	P09234	P09234 1xPhospho [S17]	124.9	78.8	0.630905	High
1304	CSRP1	cysteine and glycine rich protein 1	P21291	P21291 1xPhospho [S192]	126.8	80	0.630915	High
1305	SCRIB	scribble planar cell polarity protein	A0A0G2JPP5	A0A0G2JPP5 1xPhospho [S853]	145	91.5	0.631034	High
1306	APPL1	adaptor protein, phosphotyrosine interacting with PH domain and leucine zipper 1	Q9UKG1	Q9UKG1 1xPhospho [S401]	70.2	44.3	0.631054	High
1307	GATAD2A	GATA zinc finger domain containing 2A	Q86YP4	Q86YP4 1xPhospho [T]	112.5	71	0.631111	High
1308	HDAC4	histone deacetylase 4	A0A7I2SVS4	A0A7I2SVS4 1xPhospho [S472]	99.8	63	0.631263	High
1309	SYNC	syncoilin, intermediate filament protein	Q9H7C4	Q9H7C4 1xPhospho [S325]	101.7	64.2	0.631268	High
1310	ATXN2L	ataxin 2 like	H3BUF6	H3BUF6 1xPhospho [S600]	119.3	75.4	0.63202	High
1311	RANBP2	RAN binding protein 2	P49792; Q99666	P49792 1xPhospho [S2251]; Q99666 1xPhospho [S1275]	104.1	65.8	0.632085	High
1312	CHD2	chromodomain helicase DNA binding protein 2	O14647	O14647 1xPhospho [S1728]	171.1	108.2	0.632379	High
1313	ZFYVE19	zinc finger FYVE-type containing 19	H3BRF9	H3BRF9 1xPhospho [S121]	89.5	56.6	0.632402	High
1314	AAK1	AP2 associated kinase 1	A0A096LP25	A0A096LP25 1xPhospho [T389]	126	79.7	0.63254	High
1315	PPP1R10	protein phosphatase 1 regulatory subunit 10	Q96QC0	Q96QC0 1xPhospho [S313]	87.4	55.3	0.632723	High
1316	SMPD4	sphingomyelin phosphodiesterase 4	Q9NXE4	Q9NXE4 1xPhospho [S285]	151.2	95.7	0.632937	High
1317	HDAC2	histone deacetylase 2	Q92769	Q92769 1xPhospho [S394]	96.2	60.9	0.633056	High
1318	SLTM	SAFB like transcription modulator	Q9NWH9	Q9NWH9 2xPhospho [S551; S553]	88.7	56.2	0.633596	High
1319	CHAMP1	chromosome alignment maintaining phosphoprotein 1	Q96JM3	Q96JM3 1xPhospho [S427]	153.7	97.4	0.633702	High
1320	LARP1	La ribonucleoprotein 1, translational regulator	Q6PKG0	Q6PKG0 1xPhospho [T526]	136.3	86.4	0.633896	High
1321	ZNF106	zinc finger protein 106	Q9H2Y7	Q9H2Y7 1xPhospho [S]	144.5	91.6	0.63391	High
1322	INPP5F	inositol polyphosphate-5-phosphatase F	Q9Y2H2	Q9Y2H2 1xPhospho [S942]	86.9	55.1	0.634062	High
1323	DNAJA1	DnaJ heat shock protein family (Hsp40) member A1	P31689	P31689 1xPhospho [S]	75.7	48	0.634082	High
1324	LARP1	La ribonucleoprotein 1, translational regulator	Q6PKG0	Q6PKG0 2xPhospho [S627; S631]	92.1	58.4	0.634093	High
1325	DCAF8	DDB1 and CUL4 associated factor 8	Q5TAQ9	Q5TAQ9 1xPhospho [S129]	117.8	74.7	0.634126	High
1326	PLCB4	phospholipase C beta 4	Q15147	Q15147 2xPhospho [T/S]	107.7	68.3	0.634169	High
1327	AHNAK	AHNAK nucleoprotein	Q09666	Q09666 1xPhospho [S5731]	106.1	67.3	0.634307	High
1328	SQSTM1	sequestosome 1	Q13501	Q13501 1xPhospho [S366]	87.8	55.7	0.634396	High
1329	PALMD	palmdelphin	Q9NP74	Q9NP74 2xPhospho [S364; S370]	96.3	61.1	0.634476	High
1330	SUGP1	SURP and G-patch domain containing 1	Q8IWZ8	Q8IWZ8 1xPhospho [S485]	87	55.2	0.634483	High
1331	TASOR	transcription activation suppressor	Q9UK61	Q9UK61 1xPhospho [S903]	127.5	80.9	0.63451	High
1332	TAF12	TATA-box binding protein associated factor 12	Q16514	Q16514 1xPhospho [S/R]	84	53.3	0.634524	High
1333	MAD1L1	mitotic arrest deficient 1 like 1	Q9Y6D9	Q9Y6D9 1xPhospho [S428]	93.6	59.4	0.634615	High
1334	NUP35	nucleoporin 35	Q8NFH5	Q8NFH5 1xPhospho [T265]	105.1	66.7	0.634634	High
1335	SNX1	sorting nexin 1	Q13596	Q13596 1xPhospho [S188]	80.2	50.9	0.634663	High
1336	ANKRD17	ankyrin repeat domain 17	O75179	O75179 1xPhospho [S2401]	98	62.2	0.634694	High
1337	NOP56	NOP56 ribonucleoprotein	O00567	O00567 1xPhospho [D521]	99.1	62.9	0.634712	High
1338	PRKDC	protein kinase, DNA-activated, catalytic subunit	P78527	P78527 1xPhospho [S2672]	83.5	53	0.634731	High
1339	PAK4	p21 (RAC1) activated kinase 4	O96013	O96013 1xPhospho [S/R]	95	60.3	0.634737	High
1340	IGF2BP1	insulin like growth factor 2 mRNA binding protein 1	Q9NZI8	Q9NZI8 1xPhospho [S181]	89	56.5	0.634831	High
1341	SH3PXD2A	SH3 and PX domains 2A	Q5TCZ1	Q5TCZ1 1xPhospho [R817]	109	69.2	0.634862	High
1342	STARD13	StAR related lipid transfer domain containing 13	H3BRG5	H3BRG5 1xPhospho [S299]	116.4	73.9	0.63488	High
1343	GAPVD1	GTPase activating protein and VPS9 domains 1	Q14C86	Q14C86 1xPhospho [S]	100.8	64	0.634921	High
1344	SLC6A15	solute carrier family 6 member 15	Q9H2J7	Q9H2J7 1xPhospho [S675]	121.9	77.4	0.634947	High
1345	ZSWIM8	zinc finger SWIM-type containing 8	S4R410	S4R410 1xPhospho [S1097]	92.6	58.8	0.634989	High
1346	TBCEL	tubulin folding cofactor E like	E9PNS0	E9PNS0 1xPhospho [S41]	120.6	76.6	0.635158	High
1347	BAD	BCL2 associated agonist of cell death	F5H3B1	F5H3B1 1xPhospho [S33]	98	62.4	0.636735	High
1348	TMEM87A	transmembrane protein 87A	Q8NBN3	Q8NBN3 1xPhospho [S540]	91.4	58.2	0.636761	High
1349	PCBP1	poly(rC) binding protein 1	Q15365	Q15365 1xPhospho [S173]	107.1	68.2	0.636788	High
1350	ATRIP	ATR interacting protein	A0A0U1RQJ8	A0A0U1RQJ8 1xPhospho [S37]	158.8	101.2	0.63728	High
1351	ATL2	atlastin GTPase 2	Q8NHH9	Q8NHH9 1xPhospho [T23]	87.8	56	0.637813	High
1352	THRAP3	thyroid hormone receptor associated protein 3	Q9Y2W1	Q9Y2W1 1xPhospho [S682]	77.6	49.5	0.637887	High
1353	DIP2B	disco interacting protein 2 homolog B	Q9P265	Q9P265 1xPhospho [S100]	88.4	56.4	0.638009	High
1354	MDC1	mediator of DNA damage checkpoint 1	Q14676	Q14676 2xPhospho [D403; D405]	99.5	63.5	0.638191	High
1355	NEDD4	NEDD4 E3 ubiquitin protein ligase	H0Y8X6	H0Y8X6 1xPhospho [S334]	116.4	74.3	0.638316	High
1356	MAP3K21	mitogen-activated protein kinase kinase kinase 21	Q5TCX8	Q5TCX8 1xPhospho [S614]	92.9	59.3	0.638321	High
1357	PLEC	plectin	Q15149; H0YDN1	Q15149 3xPhospho [S4622; S4626; S4630]; H0YDN1 3xPhospho [S3385; S3389; S3393]	124.7	79.6	0.638332	High
1358	GRAMD1B	GRAM domain containing 1B	A0A1B0GWG7	A0A1B0GWG7 1xPhospho [S579]	114.2	72.9	0.638354	High
1359	MYCBP2	RCR-type E3 ubiquitin transferase	A0A499FJI4	A0A499FJI4 2xPhospho [S/T]	87.4	55.8	0.638444	High
1360	CREB1	cAMP responsive element binding protein 1	P16220	P16220 1xPhospho [S257]	85.2	54.4	0.638498	High
1361	NLN	neurolysin	Q9BYT8	Q9BYT8 1xPhospho [S32]	93.5	59.7	0.638503	High
1362	ATXN7L3B	ataxin 7 like 3B	Q96GX2	Q96GX2 1xPhospho [S92]	95.2	60.8	0.638655	High
1363	DOCK6	dedicator of cytokinesis 6	K7ESB7	K7ESB7 1xPhospho [S167]	93	59.4	0.63871	High
1364	LDB1	LIM domain binding 1	Q86U70	Q86U70 1xPhospho [S302]	124	79.2	0.63871	High
1365	SHTN1	shootin 1	A0MZ66	A0MZ66 1xPhospho [S494]	105.2	67.2	0.638783	High
1366	CBX8	chromobox 8	Q9HC52	Q9HC52 1xPhospho [T234]	86.1	55	0.638792	High
1367	PABIR1	PP2A Aalpha (PPP2R1A) and B55A (PPP2R2A) interacting phosphatase regulator 1	Q96E09	Q96E09 1xPhospho [S]	87.8	56.1	0.638952	High
1368	COG3	component of oligomeric golgi complex 3	Q96JB2	Q96JB2 1xPhospho [S533]	119.1	76.1	0.638959	High
1369	BMS1	BMS1 ribosome biogenesis factor	Q14692	Q14692 1xPhospho [S552]	119.4	76.3	0.639028	High
1370	UNKNOWN	uncharacterized protein	J3QSX6	J3QSX6 1xPhospho [S329]	95.6	61.1	0.639121	High
1371	GCOM1	GCOM1, MYZAP-POLR2M combined locus	H8Y6P7	H8Y6P7 1xPhospho [S576]	117.8	75.3	0.639219	High
1372	ELOVL5	ELOVL fatty acid elongase 5	Q9NYP7	Q9NYP7 1xPhospho [S]	98.4	62.9	0.639228	High
1373	DSG2	desmoglein 2	Q14126	Q14126 1xPhospho [S723]	130	83.1	0.639231	High
1374	TMEM230	transmembrane protein 230	A0A087WTT2	A0A087WTT2 1xPhospho [S24]	102.9	65.8	0.639456	High
1375	VIM	vimentin	P08670	P08670 1xPhospho [S83]	81.9	52.4	0.639805	High
1376	SRRM2	serine/arginine repetitive matrix 2	Q9UQ35	Q9UQ35 1xPhospho [S/R]	104.9	67.2	0.64061	High
1377	DYNC1LI2	dynein cytoplasmic 1 light intermediate chain 2	O43237	O43237 1xPhospho [S194]	96.1	61.6	0.640999	High
1378	CEBPZ	CCAAT enhancer binding protein zeta	Q03701	Q03701 1xPhospho [S34]	101.6	65.2	0.641732	High
1379	FAM219A	family with sequence similarity 219 member A	Q5T593	Q5T593 1xPhospho [S63]	105	67.4	0.641905	High
1380	YTHDC2	YTH N6-methyladenosine RNA binding protein C2	Q9H6S0	Q9H6S0 1xPhospho [S1221]	115.7	74.3	0.642178	High
1381	RBM12	RNA binding motif protein 12	Q9NTZ6	Q9NTZ6 2xPhospho [S422; R/S]	112.1	72	0.642284	High
1382	SLC26A2	solute carrier family 26 member 2	P50443	P50443 1xPhospho [S36]	104.3	67	0.642378	High
1383	SQSTM1	sequestosome 1	Q13501	Q13501 1xPhospho [S332]	59.6	38.3	0.642617	High
1384	PTPN12	protein tyrosine phosphatase non-receptor type 12	Q05209	Q05209 1xPhospho [T519]	100.5	64.6	0.642786	High
1385	EPHB2	EPH receptor B2	B1AKC9	B1AKC9 1xPhospho [S/T]	85.4	54.9	0.642857	High
1386	MKI67	marker of proliferation Ki-67	P46013	P46013 1xPhospho [S2588]	99.7	64.1	0.642929	High
1387	AHNAK	AHNAK nucleoprotein	Q09666	Q09666 1xPhospho [T/S]	117.4	75.5	0.643101	High
1388	ZZEF1	zinc finger ZZ-type and EF-hand domain containing 1	O43149	O43149 2xPhospho [S1518; S1520]	104.8	67.4	0.64313	High
1389	EPB41L2	erythrocyte membrane protein band 4.1 like 2	O43491	O43491 1xPhospho [S614]	96.4	62	0.643154	High
1390	VIRMA	vir like m6A methyltransferase associated	Q69YN4	Q69YN4 1xPhospho [S1579]	143.2	92.1	0.643156	High
1391	SOCS6	suppressor of cytokine signaling 6	O14544	O14544 1xPhospho [S311]	119.7	77	0.643275	High
1392	SERBP1	SERPINE1 mRNA binding protein 1	Q8NC51	Q8NC51 1xPhospho [S219]	97	62.4	0.643299	High
1393	MAVS	mitochondrial antiviral signaling protein	Q7Z434	Q7Z434 1xPhospho [S165]	104.3	67.1	0.643337	High
1394	LARP1	La ribonucleoprotein 1, translational regulator	Q6PKG0	Q6PKG0 1xPhospho [S90]	118.9	76.5	0.643398	High
1395	EMSY	EMSY transcriptional repressor, BRCA2 interacting	Q7Z589	Q7Z589 1xPhospho [R/S]	78.8	50.7	0.643401	High
1396	THRAP3	thyroid hormone receptor associated protein 3	Q9Y2W1	Q9Y2W1 1xPhospho [S232]	90.3	58.1	0.643411	High
1397	PCBP1	poly(rC) binding protein 1	Q15365	Q15365 1xPhospho [S190]	140.5	90.4	0.643416	High
1398	WDR20	WD repeat domain 20	Q8TBZ3	Q8TBZ3 1xPhospho [S357]	110.5	71.1	0.643439	High
1399	STAG2	STAG2 cohesin complex component	Q8N3U4	Q8N3U4 1xPhospho [T1112]	97.6	62.8	0.643443	High
1400	CCNE1	cyclin E1	C9J2U0	C9J2U0 1xPhospho [S327]	118.4	76.2	0.643581	High
1401	UNKNOWN	uncharacterized protein	J3QSX6	J3QSX6 1xPhospho [S80]	85.3	54.9	0.643611	High
1402	BLM	BLM RecQ like helicase	A0A3B3IT82	A0A3B3IT82 1xPhospho [S144]	72.7	46.8	0.643741	High
1403	EEF1D	eukaryotic translation elongation factor 1 delta	P29692; E9PL71	P29692 1xPhospho [S/E]; E9PL71 1xPhospho [S/E]	109.5	70.5	0.643836	High
1404	ZCRB1	zinc finger CCHC-type and RNA binding motif containing 1	G3V1V1	G3V1V1 1xPhospho [S114]	74.7	48.1	0.643909	High
1405	TNS2	tensin 2	Q63HR2	Q63HR2 1xPhospho [S648]	87.9	56.6	0.643914	High
1406	MICALL1	MICAL like 1	Q8N3F8	Q8N3F8 1xPhospho [S391]	110.1	70.9	0.64396	High
1407	PHLDB1	pleckstrin homology like domain family B member 1	Q86UU1	Q86UU1 1xPhospho [S461]	100.6	64.8	0.644135	High
1408	UBA1	ubiquitin like modifier activating enzyme 1	P22314	P22314 1xPhospho [S/D]	92.5	59.6	0.644324	High
1409	UBAP2L	ubiquitin associated protein 2 like	F8W726	F8W726 1xPhospho [S]	81.9	52.8	0.644689	High
1410	RPLP1	ribosomal protein lateral stalk subunit P1	P05386; P05387	P05386 2xPhospho [S101; S104]; P05387 2xPhospho [S102; S105]	86.7	55.9	0.644752	High
1411	EPS8L2	EPS8 like 2	A0A3B3ISQ4	A0A3B3ISQ4 2xPhospho [T465; S480]	102.2	65.9	0.644814	High
1412	XPO1	exportin 1	A0A7I2V461	A0A7I2V461 1xPhospho [S]	95.8	61.8	0.645094	High
1413	ILF3	interleukin enhancer binding factor 3	Q12906	Q12906 1xPhospho [T592]	107.1	69.1	0.645191	High
1414	UBA1	ubiquitin like modifier activating enzyme 1	P22314	P22314 1xPhospho [R]	79	51	0.64557	High
1415	SRRT	serrate, RNA effector molecule	Q9BXP5	Q9BXP5 1xPhospho [T544]	80.2	51.8	0.645885	High
1416	TNKS1BP1	tankyrase 1 binding protein 1	Q9C0C2	Q9C0C2 1xPhospho [T/R]	109.9	71	0.646042	High
1417	PPP1R14B	protein phosphatase 1 regulatory inhibitor subunit 14B	Q96C90	Q96C90 1xPhospho [S32]	104.3	67.4	0.646213	High
1418	SRSF9	serine and arginine rich splicing factor 9	Q13242	Q13242 2xPhospho [S211; S216]	95.3	61.6	0.64638	High
1419	CTPS1	CTP synthase 1	P17812	P17812 2xPhospho [S571; S573]	104.4	67.5	0.646552	High
1420	TPR	translocated promoter region, nuclear basket protein	P12270	P12270 1xPhospho [S379]	87.8	56.8	0.646925	High
1421	KMT2A	lysine methyltransferase 2A	Q03164	Q03164 1xPhospho [S2167]	109.9	71.1	0.646952	High
1422	NYAP2	neuronal tyrosine-phosphorylated phosphoinositide-3-kinase adaptor 2	Q9P242	Q9P242 1xPhospho [S206]	115.3	74.6	0.647008	High
1423	PABIR2	PABIR family member 2	G1UD79	G1UD79 2xPhospho [S134; S138]	95.2	61.6	0.647059	High
1424	GATAD2B	GATA zinc finger domain containing 2B	Q8WXI9	Q8WXI9 1xPhospho [S]	105.7	68.4	0.647114	High
1425	SLK	STE20 like kinase	Q9H2G2	Q9H2G2 1xPhospho [S189]	81.9	53	0.647131	High
1426	TAB3	TAK1-binding protein 3, isoform CRA_c	F6SS63	F6SS63 1xPhospho [S126]	70	45.3	0.647143	High
1427	PNPLA6	patatin like phospholipase domain containing 6	A0A384DVU0	A0A384DVU0 1xPhospho [T352]	92.7	60	0.647249	High
1428	SSRP1	structure specific recognition protein 1	Q08945	Q08945 2xPhospho [S437; S444]	89.3	57.8	0.647256	High
1429	DHX9	DExH-box helicase 9	Q08211	Q08211 1xPhospho [S87]	98.1	63.5	0.647299	High
1430	NIFK	nucleolar protein interacting with the FHA domain of MKI67	Q9BYG3	Q9BYG3 1xPhospho [T223]	81.1	52.5	0.647349	High
1431	HNRNPA1	heterogeneous nuclear ribonucleoprotein A1	A0A7I2V3R8	A0A7I2V3R8 1xPhospho [D/S]	135.3	87.6	0.64745	High
1432	CTCF	CCCTC-binding factor	A0A2R8Y595	A0A2R8Y595 1xPhospho [T374]	122.3	79.2	0.647588	High
1433	RRP8	ribosomal RNA processing 8	E9PPY3	E9PPY3 1xPhospho [S223]	127.7	82.7	0.647612	High
1434	NOP2	NOP2 nucleolar protein	P46087	P46087 1xPhospho [S786]	84.3	54.6	0.647687	High
1435	CDC20	cell division cycle 20	Q12834	Q12834 1xPhospho [T70]	91.7	59.4	0.647764	High
1436	KIF21A	kinesin family member 21A	Q7Z4S6	Q7Z4S6 1xPhospho [S1212]	121.8	78.9	0.647783	High
1437	NUMA1	nuclear mitotic apparatus protein 1	Q14980	Q14980 1xPhospho [S1862]	76.1	49.3	0.647832	High
1438	PLEKHA5	pleckstrin homology domain containing A5	Q9HAU0	Q9HAU0 1xPhospho [S933]	113.3	73.4	0.647838	High
1439	PYM1	PYM homolog 1, exon junction complex associated factor	Q9BRP8	Q9BRP8 1xPhospho [T72]	88.6	57.4	0.647856	High
1440	CAMSAP1	calmodulin regulated spectrin associated protein 1	Q5T5Y3	Q5T5Y3 1xPhospho [S563]	159.9	103.6	0.647905	High
1441	SSR1	signal sequence receptor subunit 1	A0A3B3IRT8	A0A3B3IRT8 1xPhospho [S/T]	82.1	53.2	0.64799	High
1442	TP53BP1	tumor protein p53 binding protein 1	A6NNK5	A6NNK5 1xPhospho [S1119]	95.8	62.1	0.648225	High
1443	SPAST	spastin	A0A2R8Y4I8	A0A2R8Y4I8 1xPhospho [S235]	108.6	70.4	0.64825	High
1444	ARFGEF1	ADP ribosylation factor guanine nucleotide exchange factor 1	Q9Y6D6	Q9Y6D6 1xPhospho [S234]	136.9	88.8	0.648649	High
1445	EEF1D	eukaryotic translation elongation factor 1 delta	P29692; E9PL71	P29692 1xPhospho [S133]; E9PL71 1xPhospho [S109]	131.5	85.3	0.648669	High
1446	CAP1	cyclase associated actin cytoskeleton regulatory protein 1	Q01518	Q01518 2xPhospho [S308; S310]	109.2	70.9	0.649267	High
1447	INF2	inverted formin 2	A0A6Q8PGN3	A0A6Q8PGN3 1xPhospho [T1046]	99.8	64.8	0.649299	High
1448	ANXA2	annexin A2	P07355	P07355 1xPhospho [T/S]	97	63	0.649485	High
1449	AFF4	ALF transcription elongation factor 4	Q9UHB7	Q9UHB7 1xPhospho [S814]	87.9	57.1	0.649602	High
1450	TCF12	transcription factor 12	Q99081	Q99081 1xPhospho [T313]	103.6	67.3	0.649614	High
1451	HSPA9	heat shock protein family A (Hsp70) member 9	P38646	P38646 1xPhospho [S29]	133	86.4	0.649624	High
1452	PML	PML nuclear body scaffold	H3BVD2	H3BVD2 1xPhospho [S148]	115.1	74.8	0.64987	High
1453	PALLD	palladin, cytoskeletal associated protein	Q8WX93	Q8WX93 1xPhospho [S641]	97.4	63.3	0.649897	High
1454	C12orf43	Protein CUSTOS	F5H7W8	F5H7W8 1xPhospho [S210]	108	70.2	0.65	High
1455	MDC1	mediator of DNA damage checkpoint 1	Q14676	Q14676 1xPhospho [S1068]	82.3	53.5	0.650061	High
1456	LSR	lipolysis stimulated lipoprotein receptor	Q86X29	Q86X29 1xPhospho [S/R]	121.5	79	0.650206	High
1457	GGA3	golgi associated, gamma adaptin ear containing, ARF binding protein 3	J3KSS7	J3KSS7 1xPhospho [S87]	106.1	69	0.65033	High
1458	UNKNOWN	PAXIP1-associated glutamate-rich protein 1	H3BTX0	H3BTX0 1xPhospho [S67]	102.4	66.6	0.650391	High
1459	TRIM28	tripartite motif containing 28	Q13263	Q13263 1xPhospho [S757]	105.4	68.6	0.650854	High
1460	KIF1C	kinesin family member 1C	O43896	O43896 1xPhospho [S915]	129.2	84.1	0.650929	High
1461	MFAP1	microfibril associated protein 1	P55081	P55081 1xPhospho [T267]	100	65.1	0.651	High
1462	THRAP3	thyroid hormone receptor associated protein 3	Q9Y2W1	Q9Y2W1 1xPhospho [S320]	66.8	43.5	0.651198	High
1463	MTCL1	microtubule crosslinking factor 1	Q9Y4B5	Q9Y4B5 1xPhospho [S622]	94.1	61.3	0.651435	High
1464	HNRNPH1	Heterogeneous nuclear ribonucleoprotein H1	E9PCY7; P52597	E9PCY7 1xPhospho [S310]; P52597 1xPhospho [S310]	83.5	54.4	0.651497	High
1465	SPIRE1	spire type actin nucleation factor 1	J3KNG6	J3KNG6 1xPhospho [T298]	109.9	71.6	0.651501	High
1466	MAPK3	mitogen-activated protein kinase 3	P27361	P27361 1xPhospho [E203]	110.5	72	0.651584	High
1467	EDC4	enhancer of mRNA decapping 4	Q6P2E9	Q6P2E9 1xPhospho [S879]	110.5	72	0.651584	High
1468	EIF4EBP1	eukaryotic translation initiation factor 4E binding protein 1	Q13541	Q13541 2xPhospho [T36; S44]	117.7	76.7	0.651657	High
1469	MIEF1	mitochondrial elongation factor 1	B0QY95	B0QY95 1xPhospho [S79]	102.2	66.6	0.651663	High
1470	EIF4ENIF1	eukaryotic translation initiation factor 4E nuclear import factor 1	B1AKL4	B1AKL4 1xPhospho [S728]	100.5	65.5	0.651741	High
1471	OSBPL5	oxysterol binding protein like 5	Q9H0X9	Q9H0X9 1xPhospho [S747]	111.7	72.8	0.651746	High
1472	AUP1	AUP1 lipid droplet regulating VLDL assembly factor	Q9Y679	Q9Y679 1xPhospho [S288]	107.4	70	0.651769	High
1473	PLEKHG3	pleckstrin homology and RhoGEF domain containing G3	G3V311	G3V311 1xPhospho [E/S]	105.7	68.9	0.651845	High
1474	SRP72	signal recognition particle 72	O76094	O76094 2xPhospho [S/T]	108	70.4	0.651852	High
1475	SH2D3A	SH2 domain containing 3A	Q9BRG2	Q9BRG2 1xPhospho [S147]	117.2	76.4	0.651877	High
1476	PDE3A	phosphodiesterase 3A	Q14432	Q14432 1xPhospho [S520]	81.3	53	0.651907	High
1477	PAK1	p21 (RAC1) activated kinase 1	B3KNX7	B3KNX7 1xPhospho [E175]	104	67.8	0.651923	High
1478	SORBS2	sorbin and SH3 domain containing 2	C9JDX2	C9JDX2 2xPhospho [S14; S24]	86.2	56.2	0.651972	High
1479	NHSL3	NHS like 3	Q9P206	Q9P206 1xPhospho [S]	102.6	66.9	0.652047	High
1480	LARP1B	La ribonucleoprotein 1B	A0A3B3ISF0	A0A3B3ISF0 1xPhospho [H157]	82.2	53.6	0.652068	High
1481	STK39	STE20/SPS1-related proline-alanine-rich protein kinase	Q9UEW8	Q9UEW8 1xPhospho [S371]	131.4	85.7	0.652207	High
1482	PHF8	PHD finger protein 8	H0Y3N9	H0Y3N9 1xPhospho [S725]	97.2	63.4	0.652263	High
1483	BZW2	basic leucine zipper and W2 domains 2	Q9Y6E2	Q9Y6E2 1xPhospho [E418]	90.6	59.1	0.652318	High
1484	ATAT1	alpha tubulin acetyltransferase 1	Q5SQI0	Q5SQI0 1xPhospho [S276]	86.3	56.3	0.652375	High
1485	WNK1	WNK lysine deficient protein kinase 1	F5GWT4	F5GWT4 1xPhospho [R2020]	65.9	43	0.652504	High
1486	NUFIP2	nuclear FMR1 interacting protein 2	Q7Z417	Q7Z417 1xPhospho [S629]	90.2	58.9	0.652993	High
1487	PGAM1	phosphoglycerate mutase 1	P18669	P18669 1xPhospho [S/R]	86	56.2	0.653488	High
1488	CAV2	caveolin 2	E9PCT3	E9PCT3 2xPhospho [S20; S23]	88.9	58.1	0.653543	High
1489	OTUD5	OTU deubiquitinase 5	Q96G74	Q96G74 1xPhospho [S/T]	95.3	62.3	0.653725	High
1490	CCDC86	coiled-coil domain containing 86	Q9H6F5	Q9H6F5 1xPhospho [S]	110.4	72.2	0.653986	High
1491	SQSTM1	sequestosome 1	Q13501	Q13501 1xPhospho [S170]	71.1	46.5	0.654008	High
1492	ZYX	zyxin	Q15942	Q15942 1xPhospho [S281]	94.8	62	0.654008	High
1493	PLEC	plectin	Q15149; H0YDN1	Q15149 1xPhospho [S4386]; H0YDN1 1xPhospho [S3149]	93.1	60.9	0.654135	High
1494	STAG2	STAG2 cohesin complex component	Q8N3U4	Q8N3U4 1xPhospho [T1112]	96.9	63.4	0.654283	High
1495	ZCCHC8	zinc finger CCHC-type containing 8	Q6NZY4	Q6NZY4 1xPhospho [S649]	99.2	65	0.655242	High
1496	PGAM1	phosphoglycerate mutase 1	P18669	P18669 1xPhospho [S118]	87.9	57.6	0.65529	High
1497	MAP4	microtubule associated protein 4	E7EVA0	E7EVA0 1xPhospho [S723]	107.1	70.2	0.655462	High
1498	SETDB1	SET domain bifurcated histone lysine methyltransferase 1	Q15047	Q15047 1xPhospho [S1066]	95.8	62.8	0.655532	High
1499	KDM1A	lysine demethylase 1A	R4GMQ1	R4GMQ1 1xPhospho [S/E]	93.2	61.1	0.655579	High
1500	TOM1	target of myb1 membrane trafficking protein	O60784	O60784 2xPhospho [S160; R167]	96.7	63.4	0.655636	High
1501	RFC1	replication factor C subunit 1	P35251	P35251 1xPhospho [S156]	81.9	53.7	0.655678	High
1502	FNDC3A	fibronectin type III domain containing 3A	G5E9X3	G5E9X3 2xPhospho [S203; S206]	107.2	70.3	0.655784	High
1503	AKAP13	A-kinase anchoring protein 13	Q12802	Q12802 2xPhospho [S1559; S1565]	101.4	66.5	0.655819	High
1504	DMXL1	Dmx like 1	F5H269	F5H269 1xPhospho [S918]	92.4	60.6	0.655844	High
1505	AFF4	ALF transcription elongation factor 4	Q9UHB7	Q9UHB7 2xPhospho [S703; S706]	86.3	56.6	0.655852	High
1506	NUP188	nucleoporin 188	Q5SRE5	Q5SRE5 1xPhospho [S]	123.8	81.2	0.655897	High
1507	AHNAK	AHNAK nucleoprotein	Q09666	Q09666 1xPhospho [S4993]	99.4	65.2	0.655936	High
1508	RANBP2	RAN binding protein 2	P49792	P49792 1xPhospho [T799]	111.9	73.4	0.655943	High
1509	ETV6	ETS variant transcription factor 6	P41212	P41212 1xPhospho [T18]	96.5	63.3	0.655959	High
1510	FUBP3	far upstream element binding protein 3	Q96I24	Q96I24 1xPhospho [S539]	84.3	55.3	0.655991	High
1511	BCL9	BCL9 transcription coactivator	O00512	O00512 1xPhospho [S687]	100.3	65.8	0.656032	High
1512	GON4L	gon-4 like	Q3T8J9	Q3T8J9 1xPhospho [S/R]	144.2	94.6	0.656033	High
1513	HUWE1	HECT, UBA and WWE domain containing E3 ubiquitin protein ligase 1	Q7Z6Z7	Q7Z6Z7 1xPhospho [S2594]	110.8	72.7	0.656137	High
1514	NCOR1	nuclear receptor corepressor 1	O75376	O75376 1xPhospho [S2184]	107.9	70.8	0.656163	High
1515	ROCK1	Rho associated coiled-coil containing protein kinase 1	Q13464	Q13464 1xPhospho [S1105]	86.4	56.7	0.65625	High
1516	NFIX	nuclear factor I X	Q14938	Q14938 1xPhospho [S280]	84.1	55.2	0.656361	High
1517	ZC3H18	zinc finger CCCH-type containing 18	Q86VM9	Q86VM9 1xPhospho [S534]	97.2	63.8	0.656379	High
1518	DYNC1LI1	dynein cytoplasmic 1 light intermediate chain 1	Q9Y6G9	Q9Y6G9 1xPhospho [S]	119.9	78.7	0.65638	High
1519	RANBP2	RAN binding protein 2	P49792	P49792 2xPhospho [D2744; D2746]	84.4	55.4	0.656398	High
1520	KMT2A	lysine methyltransferase 2A	Q03164	Q03164 1xPhospho [S1837]	100.7	66.1	0.656405	High
1521	PPFIBP1	PPFIA binding protein 1	Q86W92	Q86W92 1xPhospho [S]	81.5	53.5	0.656442	High
1522	ASAP1	ArfGAP with SH3 domain, ankyrin repeat and PH domain 1	Q9ULH1	Q9ULH1 1xPhospho [S1041]	110.9	72.8	0.656447	High
1523	PGM2L1	phosphoglucomutase 2 like 1	Q6PCE3	Q6PCE3 1xPhospho [S175]	105.7	69.4	0.656575	High
1524	NAV1	neuron navigator 1	Q8NEY1	Q8NEY1 1xPhospho [S541]	109.2	71.7	0.656593	High
1525	TRIM28	tripartite motif containing 28	Q13263	Q13263 1xPhospho [S]	94.7	62.2	0.656811	High
1526	RBM14-RBM4	RBM14-RBM4 readthrough	Q96PK6	Q96PK6 1xPhospho [T206]	98.9	65	0.65723	High
1527	CHD4	chromodomain helicase DNA binding protein 4	A0A2U3TZM0	A0A2U3TZM0 1xPhospho [S502]	106.5	70	0.657277	High
1528	MAPT	microtubule associated protein tau	A0A0G2JMX7	A0A0G2JMX7 1xPhospho [S]	99.8	65.6	0.657315	High
1529	CCAR2	cell cycle and apoptosis regulator 2	Q8N163	Q8N163 1xPhospho [S]	95.4	62.8	0.658281	High
1530	TNS1	Tensin 1	A0A087WWW7	A0A087WWW7 1xPhospho [S927]	118.9	78.3	0.658537	High
1531	KIF1B	kinesin family member 1B	Q4R9M9	Q4R9M9 1xPhospho [S1473]	97.9	64.5	0.658836	High
1532	CARD14	caspase recruitment domain family member 14	Q9BXL6	Q9BXL6 1xPhospho [S475]	120.5	79.4	0.658921	High
1533	UTP20	UTP20 small subunit processome component	O75691	O75691 1xPhospho [T2064]	97.1	64	0.659114	High
1534	TRMT1	tRNA methyltransferase 1	Q9NXH9	Q9NXH9 1xPhospho [T/S]	136.5	90	0.659341	High
1535	SKP2	S-phase kinase associated protein 2	A0A7I2YQC7	A0A7I2YQC7 1xPhospho [S179]	100.8	66.5	0.659722	High
1536	NFIC	nuclear factor I C	P08651	P08651 1xPhospho [S323]	96.7	63.8	0.659772	High
1537	ASXL2	ASXL transcriptional regulator 2	Q76L83	Q76L83 1xPhospho [S845]	89.4	59	0.659955	High
1538	ZC3H4	zinc finger CCCH-type containing 4	Q9UPT8	Q9UPT8 1xPhospho [S159]	90.6	59.8	0.660044	High
1539	CCNYL1	cyclin Y like 1	Q8N7R7	Q8N7R7 1xPhospho [S344]	85.6	56.5	0.660047	High
1540	AKAP13	A-kinase anchoring protein 13	Q12802	Q12802 1xPhospho [S1906]	96.2	63.5	0.660083	High
1541	PIK3R2	phosphoinositide-3-kinase regulatory subunit 2	O00459	O00459 1xPhospho [S]	86.2	56.9	0.660093	High
1542	EPB41L2	erythrocyte membrane protein band 4.1 like 2	O43491	O43491 1xPhospho [S550]	96.5	63.7	0.660104	High
1543	DENND5A	DENN domain-containing protein 5A	Q6IQ26	Q6IQ26 2xPhospho [R1078; R1090]	97.7	64.5	0.660184	High
1544	MAP4K2	mitogen-activated protein kinase kinase kinase kinase 2	C9JCU6	C9JCU6 1xPhospho [S284]	92.7	61.2	0.660194	High
1545	MCM2	minichromosome maintenance complex component 2	P49736	P49736 1xPhospho [S381]	111.3	73.5	0.660377	High
1546	NR3C1	nuclear receptor subfamily 3 group C member 1	A0A494C0P1	A0A494C0P1 1xPhospho [S267]	101	66.7	0.660396	High
1547	EDF1	endothelial differentiation related factor 1	O60869	O60869 1xPhospho [S53]	90.4	59.7	0.660398	High
1548	NUP133	nucleoporin 133	Q8WUM0	Q8WUM0 1xPhospho [S]	101.6	67.1	0.660433	High
1549	ILK	integrin linked kinase	A0A0A0MTH3	A0A0A0MTH3 1xPhospho [T212]	112.8	74.5	0.660461	High
1550	FMNL2	formin like 2	C9IZY8	C9IZY8 1xPhospho [S391]	92.8	61.3	0.66056	High
1551	MTMR3	myotubularin related protein 3	G5E953	G5E953 1xPhospho [R593]	65.7	43.4	0.660578	High
1552	SUFU	SUFU negative regulator of hedgehog signaling	Q9UMX1	Q9UMX1 1xPhospho [S346]	110.2	72.8	0.660617	High
1553	RMI1	RecQ mediated genome instability 1	Q9H9A7	Q9H9A7 1xPhospho [S284]	106.4	70.3	0.660714	High
1554	UCK1	uridine-cytidine kinase 1	Q9HA47	Q9HA47 1xPhospho [S253]	112	74	0.660714	High
1555	PPP1R13L	protein phosphatase 1 regulatory subunit 13 like	Q8WUF5	Q8WUF5 1xPhospho [S597]	89.6	59.2	0.660714	High
1556	THRAP3	thyroid hormone receptor associated protein 3	Q9Y2W1	Q9Y2W1 1xPhospho [S]	85.2	56.3	0.660798	High
1557	DPH7	diphthamide biosynthesis 7	Q9BTV6	Q9BTV6 1xPhospho [S353]	80.2	53	0.660848	High
1558	NAP1L4	nucleosome assembly protein 1 like 4	Q99733	Q99733 1xPhospho [T/S]	82.6	54.6	0.661017	High
1559	TMPO	thymopoietin	P42167; P42166	P42167 1xPhospho [T/S]; P42166 1xPhospho [T/S]	91.2	60.3	0.661184	High
1560	FERMT2	FERM domain containing kindlin 2	Q96AC1	Q96AC1 1xPhospho [S]	80.6	53.3	0.66129	High
1561	RC3H2	Roquin-2	Q9HBD1	Q9HBD1 1xPhospho [S808]	105.7	69.9	0.661306	High
1562	BCLAF1	BCL2 associated transcription factor 1	Q9NYF8; E9PJA7	Q9NYF8 1xPhospho [S531]; E9PJA7 1xPhospho [S356]	91.3	60.4	0.661555	High
1563	SOWAHC	sosondowah ankyrin repeat domain family member C	Q53LP3	Q53LP3 1xPhospho [S513]	139.3	92.2	0.661881	High
1564	ZYX	zyxin	Q15942	Q15942 1xPhospho [S344]	106.2	70.3	0.661959	High
1565	EGFR	epidermal growth factor receptor	P00533	P00533 1xPhospho [T693]	96.5	63.9	0.662176	High
1566	PSMF1	proteasome inhibitor subunit 1	H0Y555	H0Y555 1xPhospho [S]	129.5	85.8	0.662548	High
1567	ASXL2	ASXL transcriptional regulator 2	Q76L83	Q76L83 1xPhospho [S714]	99.3	65.8	0.662638	High
1568	PARP1	poly(ADP-ribose) polymerase 1	P09874	P09874 1xPhospho [T368]	60.8	40.3	0.662829	High
1569	FOXP4	forkhead box P4	B7ZBM3	B7ZBM3 1xPhospho [S]	94.2	62.5	0.663482	High
1570	PRC1	protein regulator of cytokinesis 1	O43663	O43663 1xPhospho [T470]	108.5	72	0.663594	High
1571	VPS13D	vacuolar protein sorting 13 homolog D	H3BLS7	H3BLS7 1xPhospho [S547]	103.6	68.8	0.664093	High
1572	TBC1D1	TBC1 domain family member 1	H0Y8P0	H0Y8P0 1xPhospho [S262]	104.2	69.2	0.664107	High
1573	STIP1	stress induced phosphoprotein 1	P31948	P31948 1xPhospho [S481]	117.3	77.9	0.664109	High
1574	KIAA1143	KIAA1143	Q96AT1	Q96AT1 1xPhospho [S50]	105.1	69.8	0.664129	High
1575	PNN	pinin, desmosome associated protein	Q9H307	Q9H307 1xPhospho [S100]	93.5	62.1	0.664171	High
1576	TTC28	tetratricopeptide repeat domain 28	Q96AY4	Q96AY4 1xPhospho [T/S]	94.1	62.5	0.664187	High
1577	NFYA	nuclear transcription factor Y subunit alpha	P23511	P23511 1xPhospho [S326]	110.8	73.6	0.66426	High
1578	TRIO	trio Rho guanine nucleotide exchange factor	O75962	O75962 1xPhospho [S2455]	83.7	55.6	0.664277	High
1579	OSBPL3	oxysterol binding protein like 3	Q9H4L5	Q9H4L5 1xPhospho [S251]	113.2	75.2	0.664311	High
1580	NUMA1	nuclear mitotic apparatus protein 1	Q14980	Q14980 1xPhospho [S1757]	114.4	76	0.664336	High
1581	ADCY9	adenylate cyclase 9	O60503	O60503 1xPhospho [S1307]	86.7	57.6	0.66436	High
1582	CIC	capicua transcriptional repressor	I3L2J0	I3L2J0 1xPhospho [S1630]	92.4	61.4	0.664502	High
1583	BRD8	bromodomain containing 8	H7C127	H7C127 2xPhospho [T259; S267]	97.2	64.6	0.664609	High
1584	SCARB1	scavenger receptor class B member 1	B7ZKQ9	B7ZKQ9 1xPhospho [S]	81.1	53.9	0.664612	High
1585	MIA2	MIA SH3 domain ER export factor 2	G3V599	G3V599 1xPhospho [R1092]	101.4	67.4	0.664694	High
1586	APC	APC regulator of WNT signaling pathway	P25054	P25054 1xPhospho [S1385]	102	67.8	0.664706	High
1587	GAGE2A	G antigen 2A	Q6NT46	Q6NT46 1xPhospho [T39]	88.6	58.9	0.664786	High
1588	ARFGAP1	ADP ribosylation factor GTPase activating protein 1	E5RHT6	E5RHT6 1xPhospho [T61]	89.5	59.5	0.664804	High
1589	KDM5A	lysine demethylase 5A	P29375	P29375 1xPhospho [S1666]	108.3	72	0.66482	High
1590	TPD52	tumor protein D52	P55327	P55327 1xPhospho [S223]	41.2	27.4	0.665049	High
1591	SCAF1	SR-related CTD associated factor 1	Q9H7N4	Q9H7N4 1xPhospho [S548]	103.9	69.1	0.665063	High
1592	DAXX	death domain associated protein	Q9UER7	Q9UER7 2xPhospho [R94; R111]	86.3	57.4	0.665122	High
1593	MAST2	microtubule associated serine/threonine kinase 2	Q6P0Q8	Q6P0Q8 1xPhospho [R1274]	155.7	103.7	0.666024	High
1594	SRSF11	serine and arginine rich splicing factor 11	Q5T760	Q5T760 1xPhospho [S207]	98.7	65.8	0.666667	High
1595	PPFIA1	PTPRF interacting protein alpha 1	Q13136	Q13136 1xPhospho [S763]	150.7	100.5	0.666888	High
1596	GIT1	GIT ArfGAP 1	J3QRU8	J3QRU8 1xPhospho [H/S]	107.2	71.5	0.666978	High
1597	MAPKAP1	MAPK associated protein 1	Q9BPZ7	Q9BPZ7 1xPhospho [S510]	98.8	65.9	0.667004	High
1598	MACROH2A1	macroH2A.1 histone	O75367	O75367 1xPhospho [T129]	79.3	52.9	0.667087	High
1599	RRP1B	ribosomal RNA processing 1B	Q14684	Q14684 1xPhospho [S/E]	151.8	101.3	0.667325	High
1600	AHNAK	AHNAK nucleoprotein	Q09666	Q09666 1xPhospho [S]	84.8	56.6	0.667453	High
1601	AHNAK	AHNAK nucleoprotein	Q09666	Q09666 1xPhospho [T490]	89.1	59.5	0.667789	High
1602	CEP72	centrosomal protein 72	Q9P209	Q9P209 1xPhospho [S/H]	92.8	62	0.668103	High
1603	MYO19	myosin XIX	Q96H55	Q96H55 1xPhospho [S685]	129.6	86.6	0.66821	High
1604	SMN1	survival of motor neuron 1, telomeric	B4DP61	B4DP61 1xPhospho [S120]	97.7	65.3	0.668373	High
1605	RAVER1	Ribonucleoprotein, PTB binding 1	A0A087WZ13	A0A087WZ13 1xPhospho [S14]; 1xMet-loss+Acetyl [N-Term]	96.5	64.5	0.668394	High
1606	PPM1H	protein phosphatase, Mg2+/Mn2+ dependent 1H	Q9ULR3	Q9ULR3 1xPhospho [S211]	114.3	76.4	0.668416	High
1607	SRRM1	serine and arginine repetitive matrix 1	M0R088; A9Z1X7	M0R088 1xPhospho [S669]; A9Z1X7 1xPhospho [S705]	146.9	98.2	0.668482	High
1608	ZBTB3	Zinc finger and BTB domain-containing protein 3	Q9H5J0	Q9H5J0 1xPhospho [S549]	90.8	60.7	0.668502	High
1609	YWHAZ	tyrosine 3-monooxygenase/tryptophan 5-monooxygenase activation protein zeta	P63104	P63104 1xPhospho [S207]	72.4	48.4	0.668508	High
1610	ASAP1	ArfGAP with SH3 domain, ankyrin repeat and PH domain 1	Q9ULH1	Q9ULH1 2xPhospho [S839; S843]	108.6	72.6	0.668508	High
1611	CAV1	caveolin 1	E9PCT5	E9PCT5 1xPhospho [S26]	108.6	72.6	0.668508	High
1612	MPDZ	multiple PDZ domain crumbs cell polarity complex component	O75970	O75970 1xPhospho [S354]	107.4	71.8	0.668529	High
1613	CHAMP1	chromosome alignment maintaining phosphoprotein 1	Q96JM3	Q96JM3 1xPhospho [S459]	122.2	81.7	0.668576	High
1614	LYSMD3	LysM domain containing 3	G5E9N8	G5E9N8 1xPhospho [S/R]	104.7	70	0.668577	High
1615	PXDC1	PX domain containing 1	Q5TGL8	Q5TGL8 1xPhospho [S150]	83.6	55.9	0.66866	High
1616	DNPEP	aspartyl aminopeptidase	Q9ULA0	Q9ULA0 1xPhospho [S]; 1xMet-loss+Acetyl [N-Term]	133.4	89.2	0.668666	High
1617	WASL	WASP like actin nucleation promoting factor	O00401	O00401 1xPhospho [R434]	109.3	73.1	0.668801	High
1618	LARP1	La ribonucleoprotein 1, translational regulator	Q6PKG0	Q6PKG0 1xPhospho [S774]	93.6	62.6	0.668803	High
1619	IFI16	interferon gamma inducible protein 16	Q16666	Q16666 2xPhospho [S153; S160]	107.8	72.1	0.668831	High
1620	LIMCH1	LIM and calponin homology domains 1	H0Y8P3	H0Y8P3 1xPhospho [S138]	106.9	71.5	0.668849	High
1621	AFF4	ALF transcription elongation factor 4	Q9UHB7	Q9UHB7 1xPhospho [S703]	89.1	59.6	0.668911	High
1622	TBC1D9B	TBC1 domain family member 9B	Q66K14	Q66K14 1xPhospho [S435]	84.3	56.4	0.669039	High
1623	PTPN13	protein tyrosine phosphatase non-receptor type 13	Q12923	Q12923 1xPhospho [S936]	97.3	65.1	0.669065	High
1624	WDR77	WD repeat domain 77	Q9BQA1	Q9BQA1 1xPhospho [T5]	110	73.6	0.669091	High
1625	TRIM3	tripartite motif containing 3	O75382	O75382 1xPhospho [S437]	110	73.6	0.669091	High
1626	IQSEC1	IQ motif and Sec7 domain ArfGEF 1	A0A0C4DGT3	A0A0C4DGT3 1xPhospho [S803]	131.8	88.2	0.669196	High
1627	ARID4B	AT-rich interaction domain 4B	H0Y7Y8	H0Y7Y8 1xPhospho [S429]	104	69.6	0.669231	High
1628	SLC7A11	solute carrier family 7 member 11	Q9UPY5	Q9UPY5 1xPhospho [S26]	115.2	77.1	0.669271	High
1629	MAP3K3	mitogen-activated protein kinase kinase kinase 3	J3QRB6	J3QRB6 1xPhospho [S277]	84.1	56.3	0.669441	High
1630	BCL9L	BCL9 like	Q86UU0	Q86UU0 1xPhospho [S915]	95.3	63.8	0.669465	High
1631	EIF2S1	eukaryotic translation initiation factor 2 subunit alpha	P05198	P05198 1xPhospho [S52]	77.8	52.1	0.669666	High
1632	SF3B1	splicing factor 3b subunit 1	O75533	O75533 1xPhospho [R/T]	107.3	71.9	0.670084	High
1633	DNAJC5	DnaJ heat shock protein family (Hsp40) member C5	Q9H3Z4	Q9H3Z4 1xPhospho [S/T]	86.8	58.2	0.670507	High
1634	CSNK2B	casein kinase 2 beta	P67870	P67870 1xPhospho [S209]	98.5	66.1	0.671066	High
1635	TAOK1	TAO kinase 1	Q7L7X3; Q9H2K8	Q7L7X3 1xPhospho [S181]; Q9H2K8 1xPhospho [S177]	73.7	49.5	0.671642	High
1636	SYNPO	synaptopodin	Q8N3V7	Q8N3V7 1xPhospho [S525]	138	92.7	0.671739	High
1637	PGM2L1	phosphoglucomutase 2 like 1	Q6PCE3	Q6PCE3 1xPhospho [R178]	120.4	80.9	0.671927	High
1638	HIRIP3	HIRA interacting protein 3	Q9BW71	Q9BW71 1xPhospho [S530]	106.4	71.5	0.671992	High
1639	PGM1	phosphoglucomutase 1	A0A3B3ITK7	A0A3B3ITK7 1xPhospho [S/T]	95.5	64.2	0.672251	High
1640	GIGYF1	GRB10-interacting GYF protein 1	O75420	O75420 1xPhospho [S]	89.2	60	0.672646	High
1641	RANBP3	RAN binding protein 3	Q9H6Z4	Q9H6Z4 1xPhospho [S211]	105.4	70.9	0.672676	High
1642	MEPCE	methylphosphate capping enzyme	Q7L2J0	Q7L2J0 1xPhospho [S152]	127.4	85.7	0.672684	High
1643	MKI67	marker of proliferation Ki-67	P46013	P46013 1xPhospho [S1679]	77	51.8	0.672727	High
1644	CEP55	centrosomal protein 55	Q53EZ4	Q53EZ4 1xPhospho [S428]	101.8	68.5	0.672888	High
1645	UBAP2L	ubiquitin associated protein 2 like	F8W726	F8W726 1xPhospho [T855]	94.5	63.6	0.673016	High
1646	NCOR2	nuclear receptor corepressor 2	C9JE98	C9JE98 1xPhospho [S921]	78.6	52.9	0.673028	High
1647	AFF4	ALF transcription elongation factor 4	Q9UHB7	Q9UHB7 1xPhospho [S180]	99.1	66.7	0.673058	High
1648	IGF1R	insulin like growth factor 1 receptor	C9J5X1	C9J5X1 1xPhospho [S1338]	114.4	77	0.673077	High
1649	SEPTIN9	septin 9	Q9UHD8	Q9UHD8 1xPhospho [S]	114.1	76.8	0.673094	High
1650	SPICE1	spindle and centriole associated protein 1	Q8N0Z3	Q8N0Z3 1xPhospho [S760]	88.1	59.3	0.673099	High
1651	UNKNOWN	DNA polymerase alpha subunit B	A0A3B3ITS5	A0A3B3ITS5 2xPhospho [S141; S147]	87.8	59.1	0.673121	High
1652	CIC	capicua transcriptional repressor	I3L2J0	I3L2J0 1xPhospho [S1648]	92.1	62	0.673181	High
1653	HDAC7	histone deacetylase 7	Q8WUI4	Q8WUI4 1xPhospho [S464]	97	65.3	0.673196	High
1654	MICAL3	[F-actin]-monooxygenase MICAL3	Q7RTP6	Q7RTP6 1xPhospho [S1310]	101	68	0.673267	High
1655	ARHGEF40	Rho guanine nucleotide exchange factor 40	Q8TER5	Q8TER5 1xPhospho [S1474]	105.6	71.1	0.673295	High
1656	TRIT1	tRNA isopentenyltransferase 1	Q9H3H1	Q9H3H1 1xPhospho [S443]	125.5	84.5	0.673307	High
1657	SERBP1	SERPINE1 mRNA binding protein 1	Q8NC51	Q8NC51 1xPhospho [S330]	135	90.9	0.673333	High
1658	SPIN1	spindlin 1	Q9Y657	Q9Y657 1xPhospho [S]	79.6	53.6	0.673367	High
1659	PEA15	proliferation and apoptosis adaptor protein 15	Q15121	Q15121 1xPhospho [S104]	89.4	60.2	0.673378	High
1660	NELFE	negative elongation factor complex member E	P18615	P18615 1xPhospho [S131]	122.2	82.3	0.673486	High
1661	TNS3	tensin 3	Q68CZ2	Q68CZ2 1xPhospho [S732]	68.3	46	0.673499	High
1662	KTN1	kinectin 1	Q86UP2	Q86UP2 1xPhospho [S/E]	115.2	77.6	0.673611	High
1663	PACS1	phosphofurin acidic cluster sorting protein 1	Q6VY07	Q6VY07 1xPhospho [T504]	145.3	97.9	0.673778	High
1664	CAST	calpastatin	A0A6Q8PH20	A0A6Q8PH20 1xPhospho [S289]	84	56.6	0.67381	High
1665	RBM34	RNA binding motif protein 34	P42696	P42696 1xPhospho [S28]	78.5	52.9	0.673885	High
1666	OCIAD1	OCIA domain containing 1	D6RIV2	D6RIV2 1xPhospho [S/R]	110.1	74.2	0.673933	High
1667	ZNF598	zinc finger protein 598, E3 ubiquitin ligase	Q86UK7	Q86UK7 1xPhospho [S437]	81.6	55	0.67402	High
1668	MECOM	MDS1 and EVI1 complex locus	Q03112	Q03112 1xPhospho [S726]	95.8	64.6	0.674322	High
1669	USP28	ubiquitin specific peptidase 28	B4E3L3	B4E3L3 1xPhospho [S154]	46.7	31.5	0.674518	High
1670	WRAP53	WD repeat containing antisense to TP53	Q9BUR4	Q9BUR4 1xPhospho [S491]	125.4	84.6	0.674641	High
1671	BOP1	BOP1 ribosomal biogenesis factor	Q14137	Q14137 2xPhospho [S126; S127]	84.3	56.9	0.67497	High
1672	SRSF9	serine and arginine rich splicing factor 9	Q13242	Q13242 1xPhospho [S]	110.2	74.4	0.675136	High
1673	AMPD2	adenosine monophosphate deaminase 2	Q01433	Q01433 1xPhospho [S168]	86.8	58.7	0.676267	High
1674	AAK1	AP2 associated kinase 1	A0A096LP25	A0A096LP25 1xPhospho [S637]	88.4	59.8	0.676471	High
1675	NCOR2	nuclear receptor corepressor 2	C9JE98	C9JE98 1xPhospho [S1313]	125.5	84.9	0.676494	High
1676	ZC3H13	zinc finger CCCH-type containing 13	Q5T200	Q5T200 2xPhospho [T263; S265]	97.7	66.1	0.676561	High
1677	CBX4	chromobox 4	O00257	O00257 1xPhospho [S349]	69.3	46.9	0.676768	High
1678	NFATC2IP	nuclear factor of activated T cells 2 interacting protein	Q8NCF5	Q8NCF5 1xPhospho [S204]	91.6	62	0.676856	High
1679	EIF5B	eukaryotic translation initiation factor 5B	O60841	O60841 1xPhospho [S137]	87	58.9	0.677011	High
1680	HNRNPH2	Heterogeneous nuclear ribonucleoprotein H2	P55795	P55795 1xPhospho [S310]	86.1	58.3	0.67712	High
1681	VPS26B	VPS26 retromer complex component B	Q4G0F5	Q4G0F5 1xPhospho [S304]	91.7	62.1	0.677208	High
1682	SEPTIN2	septin 2	Q15019	Q15019 1xPhospho [S218]	79	53.5	0.677215	High
1683	RNF169	ring finger protein 169	Q8NCN4	Q8NCN4 2xPhospho [E370; D398]	97.3	65.9	0.677287	High
1684	FLNA	filamin A	P21333	P21333 1xPhospho [S1630]	100.4	68	0.677291	High
1685	TFAP4	transcription factor AP-4	Q01664	Q01664 1xPhospho [S124]	106.3	72	0.677328	High
1686	SCAF11	SR-related CTD associated factor 11	Q99590	Q99590 2xPhospho [S796; S798]	111.9	75.8	0.677391	High
1687	TAF3	TATA-box binding protein associated factor 3	Q5VWG9	Q5VWG9 1xPhospho [S199]	105.4	71.4	0.677419	High
1688	ZNF512B	zinc finger protein 512B	Q96KM6	Q96KM6 1xPhospho [S63]	114.4	77.5	0.677448	High
1689	BCL9L	BCL9 like	Q86UU0	Q86UU0 1xPhospho [S88]	86.5	58.6	0.677457	High
1690	CTDSPL2	CTD small phosphatase like 2	H0YMH7	H0YMH7 1xPhospho [S104]	101.7	68.9	0.677483	High
1691	NCAPH2	non-SMC condensin II complex subunit H2	A0A0A6YYG7	A0A0A6YYG7 1xPhospho [S208]	100.8	68.3	0.677579	High
1692	DAXX	death domain associated protein	Q9UER7	Q9UER7 1xPhospho [S671]	76.3	51.7	0.677588	High
1693	MBD1	methyl-CpG binding domain protein 1	Q9UIS9	Q9UIS9 1xPhospho [S465]	69.8	47.3	0.67765	High
1694	TMEM209	transmembrane protein 209	Q96SK2	Q96SK2 1xPhospho [S265]	78.5	53.2	0.677707	High
1695	MFAP1	microfibril associated protein 1	P55081	P55081 2xPhospho [S52; S53]	83.5	56.6	0.677844	High
1696	PHF3	PHD finger protein 3	Q92576	Q92576 1xPhospho [S682]	86.3	58.5	0.677868	High
1697	SIPA1L1	signal induced proliferation associated 1 like 1	O43166	O43166 1xPhospho [S1632]	88.8	60.2	0.677928	High
1698	GTF2I	general transcription factor IIi	P78347	P78347 1xPhospho [S210]	93.5	63.4	0.678075	High
1699	PDHA1	pyruvate dehydrogenase E1 subunit alpha 1	P08559	P08559 2xPhospho [S295; S300]	125.6	85.2	0.678344	High
1700	EMD	emerin	P50402	P50402 2xPhospho [S142; S143]	79	53.6	0.678481	High
1701	UNKNOWN	2-oxoisovalerate dehydrogenase subunit alpha	F5H5P2	F5H5P2 2xPhospho [D/S]	93.4	63.4	0.678801	High
1702	STMN1	stathmin 1	P16949	P16949 1xPhospho [S38]	86.8	59	0.679724	High
1703	RPLP0	ribosomal protein lateral stalk subunit P0	P05388	P05388 2xPhospho [S304; S307]	91.9	62.5	0.680087	High
1704	TBKBP1	TBK1 binding protein 1	A7MCY6	A7MCY6 1xPhospho [S504]	114	77.6	0.680702	High
1705	RTN4	Reticulon-4	Q9NQC3	Q9NQC3 1xPhospho [S/R]	86.2	58.7	0.680974	High
1706	KIF11	kinesin family member 11	P52732	P52732 1xPhospho [T926]	88.8	60.5	0.681306	High
1707	RPAP1	RNA polymerase II associated protein 1	H3BPM3	H3BPM3 1xPhospho [S72]	88.8	60.5	0.681306	High
1708	EIF3J	eukaryotic translation initiation factor 3 subunit J	O75822	O75822 1xPhospho [T109]	91	62	0.681319	High
1709	EIF4G1	eukaryotic translation initiation factor 4 gamma 1	E7EX73	E7EX73 1xPhospho [S1068]	79.4	54.1	0.68136	High
1710	HNRNPA2B1	heterogeneous nuclear ribonucleoprotein A2/B1	A0A7I2V323	A0A7I2V323 1xPhospho [S247]	104.2	71	0.681382	High
1711	NHSL3	NHS like 3	Q9P206	Q9P206 2xPhospho [S858; S862]	119.3	81.3	0.681475	High
1712	SRRM1	serine and arginine repetitive matrix 1	M0R088; A9Z1X7	M0R088 1xPhospho [S511]; A9Z1X7 1xPhospho [S547]	107.7	73.4	0.681523	High
1713	ZMYND8	zinc finger MYND-type containing 8	A0A087WVZ6	A0A087WVZ6 1xPhospho [S420]	120.9	82.4	0.681555	High
1714	ZDHHC5	zinc finger DHHC-type palmitoyltransferase 5	Q9C0B5	Q9C0B5 1xPhospho [S]	80.4	54.8	0.681592	High
1715	ASMTL	acetylserotonin O-methyltransferase like	O95671	O95671 1xPhospho [S421]	102.4	69.8	0.681641	High
1716	BRCA1	BRCA1 DNA repair associated	P38398	P38398 1xPhospho [S114]	86.7	59.1	0.681661	High
1717	ITPR1	inositol 1,4,5-trisphosphate receptor type 1	A0A3F2YNW8	A0A3F2YNW8 1xPhospho [S1756]	77.6	52.9	0.681701	High
1718	HSPB1	heat shock protein family B (small) member 1	P04792	P04792 1xPhospho [S176]	106.2	72.4	0.681733	High
1719	CHD1	chromodomain helicase DNA binding protein 1	O14646	O14646 2xPhospho [S1677; R1688]	120.7	82.3	0.681856	High
1720	ZRSR2	zinc finger CCCH-type, RNA binding motif and serine/arginine rich 2	Q15696	Q15696 1xPhospho [S349]	94.3	64.3	0.681866	High
1721	TUBB8B	Tubulin beta 8B	A6NNZ2	A6NNZ2 1xPhospho [T7]	149	101.6	0.681879	High
1722	JUND	JunD proto-oncogene, AP-1 transcription factor subunit	P17535	P17535 2xPhospho [S255; S259]	98.4	67.1	0.681911	High
1723	DENND4C	DENN domain containing 4C	Q5VZ89	Q5VZ89 1xPhospho [S741]	106	72.3	0.682075	High
1724	DDX54	DEAD-box helicase 54	Q8TDD1	Q8TDD1 1xPhospho [S75]	84.3	57.5	0.682088	High
1725	SIK3	SIK family kinase 3	H0Y4E8	H0Y4E8 1xPhospho [S586]	92.8	63.3	0.682112	High
1726	MKI67	marker of proliferation Ki-67	P46013	P46013 1xPhospho [S827]	138.1	94.2	0.682114	High
1727	EPRS1	glutamyl-prolyl-tRNA synthetase 1	P07814	P07814 1xPhospho [S885]	75.5	51.5	0.682119	High
1728	ATRX	Transcriptional regulator ATRX	P46100	P46100 1xPhospho [S1527]	109.2	74.5	0.682234	High
1729	UNKNOWN	uncharacterized protein	A0A087WSZ7	A0A087WSZ7 1xPhospho [S244]	121.8	83.1	0.682266	High
1730	FIP1L1	factor interacting with PAPOLA and CPSF1	Q6UN15	Q6UN15 1xPhospho [T/S]	85.3	58.2	0.682298	High
1731	SPATS2L	spermatogenesis associated serine rich 2 like	Q9NUQ6	Q9NUQ6 1xPhospho [S195]	66	45.1	0.683333	High
1732	CHD8	chromodomain helicase DNA binding protein 8	Q9HCK8	Q9HCK8 1xPhospho [S]	121.3	82.9	0.68343	High
1733	AKAP13	A-kinase anchoring protein 13	Q12802	Q12802 1xPhospho [S983]	96.1	65.7	0.683663	High
1734	NUFIP2	nuclear FMR1 interacting protein 2	Q7Z417	Q7Z417 1xPhospho [S/T/R]	95.8	65.5	0.683716	High
1735	RPS9	ribosomal protein S9	P46781	P46781 1xPhospho [S163]	181.5	124.1	0.683747	High
1736	ANAPC1	anaphase promoting complex subunit 1	Q9H1A4	Q9H1A4 1xPhospho [S688]	87	59.5	0.683908	High
1737	APIP	APAF1 interacting protein	Q96GX9	Q96GX9 1xPhospho [S87]	73.4	50.2	0.683924	High
1738	MAP1S	microtubule associated protein 1S	Q66K74	Q66K74 2xPhospho [S731; S]	103.8	71	0.684008	High
1739	SYNPO	synaptopodin	Q8N3V7	Q8N3V7 1xPhospho [S833]	81.7	55.9	0.684211	High
1740	PPP6R1	protein phosphatase 6 regulatory subunit 1	Q9UPN7	Q9UPN7 1xPhospho [S726]	90.9	62.2	0.684268	High
1741	OGFR	opioid growth factor receptor	Q9NZT2	Q9NZT2 1xPhospho [S484]	141.6	96.9	0.684322	High
1742	GNL3L	G protein nucleolar 3 like	A0A6I8PL80	A0A6I8PL80 1xPhospho [S426]	129.3	88.5	0.684455	High
1743	SPAG9	sperm associated antigen 9	O60271	O60271 1xPhospho [S183]	127.5	87.3	0.684706	High
1744	NECAP2	NECAP endocytosis associated 2	Q9NVZ3	Q9NVZ3 1xPhospho [S181]	117.7	80.6	0.684792	High
1745	KTN1	kinectin 1	Q86UP2	Q86UP2 1xPhospho [T153]	114.6	78.5	0.684991	High
1746	SYNPO	synaptopodin	Q8N3V7	Q8N3V7 1xPhospho [S754]	112.7	77.2	0.685004	High
1747	PPA2	inorganic pyrophosphatase 2	Q9H2U2	Q9H2U2 1xPhospho [S317]	85.8	58.8	0.685315	High
1748	SCRIB	scribble planar cell polarity protein	A0A0G2JPP5	A0A0G2JPP5 1xPhospho [S939]	118.9	81.5	0.68545	High
1749	RSL1D1	ribosomal L1 domain containing 1	O76021	O76021 1xPhospho [S361]	95.7	65.6	0.685475	High
1750	HOMEZ	homeobox and leucine zipper encoding	Q8IX15	Q8IX15 1xPhospho [T451]	95.7	65.6	0.685475	High
1751	MKI67	marker of proliferation Ki-67	P46013	P46013 1xPhospho [S584]	102.7	70.4	0.685492	High
1752	ANKRD12	ankyrin repeat domain 12	Q6UB98	Q6UB98 1xPhospho [S1799]	88.4	60.6	0.68552	High
1753	ECE1	endothelin converting enzyme 1	P42892	P42892 2xPhospho [S34; S36]	104	71.3	0.685577	High
1754	DYNC1I2	dynein cytoplasmic 1 intermediate chain 2	E7EQL5	E7EQL5 1xPhospho [S81]	89.7	61.5	0.685619	High
1755	AKAP1	A-kinase anchoring protein 1	Q92667	Q92667 1xPhospho [T533]	103.4	70.9	0.685687	High
1756	MVD	Mevalonate diphosphate decarboxylase	H3BP35	H3BP35 1xPhospho [R94]	157.5	108	0.685714	High
1757	SRGAP2	SLIT-ROBO Rho GTPase activating protein 2	O75044	O75044 1xPhospho [S1013]	106.6	73.1	0.685741	High
1758	PPP1R13L	protein phosphatase 1 regulatory subunit 13 like	Q8WUF5	Q8WUF5 1xPhospho [S280]	92.6	63.5	0.685745	High
1759	HNRNPU	heterogeneous nuclear ribonucleoprotein U	Q00839	Q00839 1xPhospho [T191]	102.8	70.5	0.685798	High
1760	RAB3IL1	RAB3A interacting protein like 1	Q8TBN0	Q8TBN0 1xPhospho [S168]	97.1	66.6	0.685891	High
1761	NIBAN2	niban apoptosis regulator 2	Q96TA1	Q96TA1 2xPhospho [S641; S646]	74.5	51.1	0.685906	High
1762	RANGAP1	Ran GTPase activating protein 1	P46060	P46060 1xPhospho [S442]	83.1	57	0.685921	High
1763	SYAP1	synapse associated protein 1	Q96A49	Q96A49 1xPhospho [T/E]	83.1	57	0.685921	High
1764	TOM1	target of myb1 membrane trafficking protein	O60784	O60784 1xPhospho [S160]	86.3	59.2	0.685979	High
1765	UBL7	ubiquitin like 7	Q96S82	Q96S82 1xPhospho [S230]	96.5	66.2	0.68601	High
1766	PSEN1	presenilin 1	G3V519	G3V519 1xPhospho [S39]	130.6	89.6	0.686064	High
1767	TTC28	tetratricopeptide repeat domain 28	Q96AY4	Q96AY4 1xPhospho [S1590]	81.9	56.2	0.686203	High
1768	RBM33	RNA binding motif protein 33	Q96EV2	Q96EV2 1xPhospho [E845]	117.6	80.7	0.686224	High
1769	CDC42EP1	CDC42 effector protein 1	Q00587	Q00587 1xPhospho [S101]	98.8	67.8	0.686235	High
1770	LRRC47	leucine rich repeat containing 47	Q8N1G4	Q8N1G4 1xPhospho [S431]	127.5	87.5	0.686275	High
1771	SLC7A11	solute carrier family 7 member 11	Q9UPY5	Q9UPY5 1xPhospho [S26]	79.7	54.7	0.686324	High
1772	CHD4	chromodomain helicase DNA binding protein 4	A0A2U3TZM0	A0A2U3TZM0 3xPhospho [T504; T516; S518]	88	60.4	0.686364	High
1773	DNM1	dynamin 1	A0A0D9SFE4	A0A0D9SFE4 1xPhospho [S847]	88	60.4	0.686364	High
1774	GORASP2	golgi reassembly stacking protein 2	Q9H8Y8	Q9H8Y8 1xPhospho [S451]	116.4	79.9	0.686426	High
1775	ATAD3A	ATPase family AAA domain-containing protein 3A	Q9NVI7	Q9NVI7 1xPhospho [S369]	99.2	68.1	0.686492	High
1776	MAP1B	microtubule associated protein 1B	P46821	P46821 1xPhospho [S1501]	82.3	56.5	0.686513	High
1777	CDT1	chromatin licensing and DNA replication factor 1	Q9H211	Q9H211 1xPhospho [S318]	87.1	59.8	0.686567	High
1778	MKI67	marker of proliferation Ki-67	P46013	P46013 1xPhospho [S2708]	76.6	52.6	0.686684	High
1779	ADNP	activity dependent neuroprotector homeobox	Q9H2P0	Q9H2P0 1xPhospho [S608]	79.2	54.4	0.686869	High
1780	NOP2	NOP2 nucleolar protein	P46087	P46087 1xPhospho [S67]	96.2	66.1	0.68711	High
1781	FNBP4	formin binding protein 4	Q8N3X1	Q8N3X1 1xPhospho [T517]	71.6	49.2	0.687151	High
1782	SPAG7	sperm associated antigen 7	I3L4C3	I3L4C3 1xPhospho [S147]	64.9	44.6	0.687211	High
1783	FNBP4	formin binding protein 4	Q8N3X1	Q8N3X1 1xPhospho [S18]	106.8	73.4	0.687266	High
1784	CSPP1	centrosome and spindle pole associated protein 1	A0A7I2V4M7	A0A7I2V4M7 1xPhospho [S227]	97.9	67.3	0.687436	High
1785	UBL7	ubiquitin like 7	Q96S82	Q96S82 1xPhospho [S230]	89.3	61.4	0.68757	High
1786	CCDC88A	coiled-coil domain containing 88A	A0A2R8Y7B1	A0A2R8Y7B1 1xPhospho [S1469]	109.4	75.3	0.6883	High
1787	DAXX	death domain associated protein	Q9UER7	Q9UER7 1xPhospho [S671]	78.1	53.8	0.68886	High
1788	LIMCH1	LIM and calponin homology domains 1	H0Y8P3	H0Y8P3 1xPhospho [S/T]	89.6	61.8	0.689732	High
1789	ZNF687	zinc finger protein 687	Q8N1G0	Q8N1G0 2xPhospho [S129; H139]	99.6	68.7	0.689759	High
1790	TRPS1	transcriptional repressor GATA binding 1	Q9UHF7	Q9UHF7 1xPhospho [S90]	81.9	56.5	0.689866	High
1791	TMEM230	transmembrane protein 230	A0A087WTT2	A0A087WTT2 1xPhospho [S24]	107.4	74.1	0.689944	High
1792	EP300	E1A binding protein p300	Q09472	Q09472 1xPhospho [T887]	97.1	67	0.69001	High
1793	KMT2A	lysine methyltransferase 2A	Q03164	Q03164 1xPhospho [S2121]	91	62.8	0.69011	High
1794	PHLDB1	pleckstrin homology like domain family B member 1	Q86UU1	Q86UU1 1xPhospho [S461]	106.5	73.5	0.690141	High
1795	NUSAP1	nucleolar and spindle associated protein 1	Q9BXS6	Q9BXS6 1xPhospho [S269]	94.9	65.5	0.6902	High
1796	RPS6	ribosomal protein S6	P62753	P62753 1xPhospho [S235]	132.1	91.2	0.690386	High
1797	LMNA	lamin A/C	A0A6Q8PFJ0	A0A6Q8PFJ0 1xPhospho [S390]	92.7	64	0.690399	High
1798	DENND4C	DENN domain containing 4C	Q5VZ89	Q5VZ89 1xPhospho [S]	106.6	73.6	0.690432	High
1799	SHC1	SHC adaptor protein 1	P29353	P29353 1xPhospho [S139]	82.7	57.1	0.690447	High
1800	MFAP1	microfibril associated protein 1	P55081	P55081 2xPhospho [S52; S53]	88.2	60.9	0.690476	High
1801	TRIP12	thyroid hormone receptor interactor 12	A0A6Q8PHK0	A0A6Q8PHK0 1xPhospho [S309]	100.8	69.6	0.690476	High
1802	SETD1A	SET domain containing 1A, histone lysine methyltransferase	O15047	O15047 2xPhospho [T1167; S1171]	124.1	85.7	0.690572	High
1803	PPFIBP1	PPFIA binding protein 1	Q86W92	Q86W92 1xPhospho [S601]	93.4	64.5	0.690578	High
1804	PHLDB1	pleckstrin homology like domain family B member 1	Q86UU1	Q86UU1 1xPhospho [S404]	116.4	80.4	0.690722	High
1805	TPD52L2	TPD52 like 2	O43399	O43399 1xPhospho [S166]	65	44.9	0.690769	High
1806	RAI14	retinoic acid induced 14	Q9P0K7	Q9P0K7 1xPhospho [S281]	89	61.5	0.691011	High
1807	NKAP	NFKB activating protein	A0A494C050	A0A494C050 1xPhospho [S149]	92.9	64.2	0.691066	High
1808	DNMT1	DNA methyltransferase 1	P26358	P26358 1xPhospho [S127]	84.2	58.2	0.691211	High
1809	SEC16A	SEC16 homolog A, endoplasmic reticulum export factor	F1T0I1	F1T0I1 1xPhospho [S1069]	97.6	67.5	0.691598	High
1810	EPRS1	glutamyl-prolyl-tRNA synthetase 1	P07814	P07814 1xPhospho [S886]	83.5	57.8	0.692216	High
1811	REPS1	RALBP1 associated Eps domain containing 1	Q96D71	Q96D71 1xPhospho [S]	98.5	68.2	0.692386	High
1812	NUP98	nucleoporin 98 and 96 precursor	P52948	P52948 1xPhospho [S1060]	86.5	59.9	0.692486	High
1813	KRT17	keratin 17	Q04695	Q04695 1xPhospho [S32]	111.4	77.2	0.692998	High
1814	DBNL	drebrin like	Q9UJU6	Q9UJU6 1xPhospho [T291]	107.9	74.8	0.693234	High
1815	ZNF280C	zinc finger protein 280C	Q8ND82	Q8ND82 1xPhospho [S80]	96	66.6	0.69375	High
1816	RPS6KC1	ribosomal protein S6 kinase C1	F6RJM5	F6RJM5 1xPhospho [S101]	118.9	82.5	0.69386	High
1817	EIF4EBP1	eukaryotic translation initiation factor 4E binding protein 1	Q13541	Q13541 2xPhospho [T36; S44]	87.9	61	0.69397	High
1818	SCRIB	scribble planar cell polarity protein	A0A0G2JPP5	A0A0G2JPP5 1xPhospho [S835]	115.7	80.3	0.694036	High
1819	THOC2	THO complex subunit 2	Q8NI27	Q8NI27 1xPhospho [T1385]	97.1	67.4	0.69413	High
1820	UNKNOWN	uncharacterized protein	A0A087WZT0	A0A087WZT0 1xPhospho [S271]	100.7	69.9	0.694141	High
1821	SCRIB	scribble planar cell polarity protein	A0A0G2JPP5	A0A0G2JPP5 1xPhospho [S]	89	61.8	0.694382	High
1822	CAMKK2	calcium/calmodulin dependent protein kinase kinase 2	Q96RR4	Q96RR4 3xPhospho [S132; S133; S136]	74.3	51.6	0.694482	High
1823	ARHGAP45	Rho GTPase activating protein 45	Q92619	Q92619 1xPhospho [S569]	92	63.9	0.694565	High
1824	SIN3A	SIN3 transcription regulator family member A	Q96ST3	Q96ST3 1xPhospho [T435]	152.6	106	0.694626	High
1825	UNKNOWN	uncharacterized protein	A0A087X060	A0A087X060 2xPhospho [S109; S111]	92.7	64.4	0.694714	High
1826	SLC7A2	solute carrier family 7 member 2	A0A1W2PR06	A0A1W2PR06 1xPhospho [S]	84.2	58.5	0.694774	High
1827	ETV6	ETS variant transcription factor 6	P41212	P41212 2xPhospho [S16; S22]	77	53.5	0.694805	High
1828	HDAC7	histone deacetylase 7	Q8WUI4	Q8WUI4 1xPhospho [T286]	105.2	73.1	0.694867	High
1829	ABL1	ABL proto-oncogene 1, non-receptor tyrosine kinase	R4GRW0	R4GRW0 1xPhospho [S16]	78	54.2	0.694872	High
1830	DENND5B	DENN domain containing 5B	G3V1S3	G3V1S3 1xPhospho [S1111]	91.8	63.8	0.694989	High
1831	XPO1	exportin 1	A0A7I2V461	A0A7I2V461 1xPhospho [S]	88.2	61.3	0.695011	High
1832	CHD7	chromodomain helicase DNA binding protein 7	Q9P2D1	Q9P2D1 1xPhospho [S2356]	89.6	62.3	0.695312	High
1833	LSM14B	LSM family member 14B	A0A0C4DFV2	A0A0C4DFV2 1xPhospho [S162]	76.3	53.1	0.695937	High
1834	TNRC18	trinucleotide repeat containing 18	H9KVB4	H9KVB4 1xPhospho [S1857]	92.1	64.1	0.695983	High
1835	TRNT1	tRNA nucleotidyl transferase 1	Q96Q11	Q96Q11 1xPhospho [S400]	85.2	59.3	0.696009	High
1836	HSPD1	heat shock protein family D (Hsp60) member 1	P10809	P10809 1xPhospho [S70]	86.2	60	0.696056	High
1837	SSR1	signal sequence receptor subunit 1	A0A3B3IRT8	A0A3B3IRT8 1xPhospho [S268]	81.6	56.8	0.696078	High
1838	WDR44	WD repeat domain 44	Q5JSH3	Q5JSH3 1xPhospho [S344]	93.8	65.4	0.697228	High
1839	RANBP2	RAN binding protein 2	P49792; Q99666	P49792 1xPhospho [T2153]; Q99666 1xPhospho [T1177]	96.8	67.5	0.697314	High
1840	AMPD2	adenosine monophosphate deaminase 2	Q01433	Q01433 1xPhospho [S190]	97.2	67.8	0.697531	High
1841	EPRS1	glutamyl-prolyl-tRNA synthetase 1	P07814	P07814 1xPhospho [S/T]	89.3	62.3	0.697648	High
1842	RMDN3	regulator of microtubule dynamics 3	Q96TC7	Q96TC7 1xPhospho [S46]	88.8	62	0.698198	High
1843	APTX	aprataxin	Q7Z2E3	Q7Z2E3 1xPhospho [S132]	108.7	75.9	0.698252	High
1844	VAC14	VAC14 component of PIKFYVE complex	Q08AM6	Q08AM6 1xPhospho [S517]	99.1	69.2	0.698285	High
1845	HTT	huntingtin	P42858	P42858 2xPhospho [S419; S429]	88.5	61.8	0.698305	High
1846	SPTAN1	spectrin alpha, non-erythrocytic 1	A0A0D9SF54	A0A0D9SF54 1xPhospho [S1303]	83.2	58.1	0.698317	High
1847	CDR2L	cerebellar degeneration related protein 2 like	Q86X02	Q86X02 1xPhospho [S179]	101.1	70.6	0.698318	High
1848	NUP98	nucleoporin 98 and 96 precursor	P52948	P52948 1xPhospho [S839]	92.5	64.6	0.698378	High
1849	DLG5	discs large MAGUK scaffold protein 5	Q8TDM6	Q8TDM6 1xPhospho [S1232]	103.8	72.5	0.698459	High
1850	WDR43	WD repeat domain 43	Q15061	Q15061 1xPhospho [T321]	97.5	68.1	0.698462	High
1851	MTCL1	microtubule crosslinking factor 1	Q9Y4B5	Q9Y4B5 1xPhospho [R/S]	116.1	81.1	0.698536	High
1852	BAZ1B	bromodomain adjacent to zinc finger domain 1B	Q9UIG0	Q9UIG0 1xPhospho [S947]	147.3	102.9	0.698574	High
1853	FLNA	filamin A	P21333	P21333 1xPhospho [S1084]	63.7	44.5	0.698587	High
1854	PGK1	phosphoglycerate kinase 1	P00558	P00558 1xPhospho [S203]	89.6	62.6	0.698661	High
1855	RRP1B	ribosomal RNA processing 1B	Q14684	Q14684 2xPhospho [S732; S735]	118.5	82.8	0.698734	High
1856	SH3BP1	SH3 domain binding protein 1	A0A2R8Y5V0	A0A2R8Y5V0 1xPhospho [T312]	96.6	67.5	0.698758	High
1857	NEK4	NIMA related kinase 4	E7EX48	E7EX48 1xPhospho [S474]	82	57.3	0.69878	High
1858	ATG9A	autophagy related 9A	Q7Z3C6	Q7Z3C6 1xPhospho [D/S]	86	60.1	0.698837	High
1859	EML3	EMAP like 3	Q32P44	Q32P44 1xPhospho [S176]	107.6	75.2	0.698885	High
1860	CLASRP	CLK4 associating serine/arginine rich protein	F5H0Q6	F5H0Q6 1xPhospho [S101]	109.6	76.6	0.698905	High
1861	TRIM11	tripartite motif containing 11	Q96F44	Q96F44 1xPhospho [S85]	98	68.5	0.69898	High
1862	COBL	cordon-bleu WH2 repeat protein	O75128	O75128 1xPhospho [S269]	159.8	111.7	0.698999	High
1863	WDR62	WD repeat domain 62	O43379	O43379 1xPhospho [S1144]	115.3	80.6	0.699046	High
1864	ALX1	ALX homeobox 1	Q15699	Q15699 1xPhospho [S105]	105	73.4	0.699048	High
1865	PCDH17	protocadherin 17	O14917	O14917 1xPhospho [S1080]	74.1	51.8	0.699055	High
1866	GAS2L1	growth arrest specific 2 like 1	Q99501	Q99501 1xPhospho [S490]	100.7	70.4	0.699106	High
1867	RHBDF2	rhomboid 5 homolog 2	Q6PJF5	Q6PJF5 3xPhospho [S323; S325; S328]	103.7	72.5	0.699132	High
1868	STAT3	signal transducer and activator of transcription 3	P40763	P40763 1xPhospho [S727]	118	82.5	0.699153	High
1869	RBMX	RNA binding motif protein X-linked	P38159; Q96E39	P38159 1xPhospho [S208]; Q96E39 1xPhospho [S208]	108.1	75.6	0.699352	High
1870	DCAF1	DDB1 and CUL4 associated factor 1	Q9Y4B6	Q9Y4B6 1xPhospho [S1000]	96.5	67.5	0.699482	High
1871	MTCL1	microtubule crosslinking factor 1	Q9Y4B5	Q9Y4B5 1xPhospho [S263]	73.6	51.5	0.699728	High
1872	UBE4B	Ubiquitin conjugation factor E4 B	O95155	O95155 1xPhospho [S803]	83.6	58.5	0.699761	High
1873	SRRM1	serine and arginine repetitive matrix 1	A9Z1X7	A9Z1X7 3xPhospho [S778; S782; S784]	85	59.5	0.7	High
1874	PPP4R2	protein phosphatase 4 regulatory subunit 2	Q9NY27	Q9NY27 1xPhospho [S159]	109.5	76.7	0.700457	High
1875	CNOT4	CCR4-NOT transcription complex subunit 4	O95628	O95628 1xPhospho [S432]	96.5	67.6	0.700518	High
1876	RTN3	reticulon 3	F5GWG7	F5GWG7 1xPhospho [S30]; 1xMet-loss+Acetyl [N-Term]	90.5	63.4	0.700552	High
1877	SAMHD1	SAM and HD domain containing deoxynucleoside triphosphate triphosphohydrolase 1	Q9Y3Z3	Q9Y3Z3 1xPhospho [S33]	90.5	63.4	0.700552	High
1878	NPM1	nucleophosmin 1	A0A7I2YQC0	A0A7I2YQC0 1xPhospho [S/E]	82.2	57.6	0.70073	High
1879	ATL2	atlastin GTPase 2	Q8NHH9	Q8NHH9 1xPhospho [R/T]	99.3	69.6	0.700906	High
1880	CDK13	cyclin dependent kinase 13	A0A2R8Y7W5	A0A2R8Y7W5 1xPhospho [S295]	82.6	57.9	0.700969	High
1881	TTLL12	tubulin tyrosine ligase like 12	Q14166	Q14166 1xPhospho [R/S/E]	89	62.4	0.701124	High
1882	SCRIB	scribble planar cell polarity protein	A0A0G2JPP5	A0A0G2JPP5 1xPhospho [S853]	96.1	67.4	0.701353	High
1883	JPT2	Jupiter microtubule associated homolog 2	H3BMV3	H3BMV3 1xPhospho [S30]	85.4	59.9	0.701405	High
1884	FBXO42	F-box protein 42	X6RKU3	X6RKU3 2xPhospho [S88; S91]	107	75.1	0.701869	High
1885	REXO4	REX4 homolog, 3'-5' exonuclease	A0A0C4DG31	A0A0C4DG31 1xPhospho [S15]	90.6	63.6	0.701987	High
1886	NUMA1	nuclear mitotic apparatus protein 1	Q14980	Q14980 1xPhospho [S]	80.2	56.3	0.701995	High
1887	MCF2L	MCF.2 cell line derived transforming sequence like	O15068	O15068 1xPhospho [S975]	89.3	62.7	0.702128	High
1888	MYCBP2	RCR-type E3 ubiquitin transferase	A0A499FJI4	A0A499FJI4 1xPhospho [S3440]	96.1	67.5	0.702393	High
1889	TJP1	tight junction protein 1	G3V1L9	G3V1L9 1xPhospho [E/R]	104.2	73.2	0.702495	High
1890	PBRM1	polybromo 1	Q86U86	Q86U86 1xPhospho [S39]	94.5	66.4	0.702646	High
1891	LEMD3	LEM domain containing 3	Q9Y2U8	Q9Y2U8 1xPhospho [T883]	107.3	75.4	0.702703	High
1892	CDK12	cyclin dependent kinase 12	Q9NYV4	Q9NYV4 2xPhospho [S383; S385]	95.2	66.9	0.702731	High
1893	MCM2	minichromosome maintenance complex component 2	P49736	P49736 1xPhospho [E/S]	84.1	59.1	0.702735	High
1894	ZC3H7A	zinc finger CCCH-type containing 7A	Q8IWR0	Q8IWR0 1xPhospho [S316]	93.2	65.5	0.70279	High
1895	SP100	SP100 nuclear antigen	P23497	P23497 1xPhospho [S157]	93.9	66	0.702875	High
1896	G3BP2	G3BP stress granule assembly factor 2	A0A7I2V647	A0A7I2V647 1xPhospho [T133]	78.1	54.9	0.702945	High
1897	RIF1	replication timing regulatory factor 1	Q5UIP0	Q5UIP0 1xPhospho [R2203]	127.6	89.7	0.702978	High
1898	DNMT1	DNA methyltransferase 1	P26358; A0A7I2V311	P26358 1xPhospho [S394]; A0A7I2V311 1xPhospho [S291]	95.3	67	0.703043	High
1899	PI4KB	phosphatidylinositol 4-kinase beta	A0A0B4J1S8	A0A0B4J1S8 1xPhospho [R/S]	114.2	80.3	0.703152	High
1900	UNKNOWN	Small ribosomal subunit protein eS17	H3BNC9	H3BNC9 1xPhospho [T579]	96.7	68	0.703206	High
1901	ACOX1	acyl-CoA oxidase 1	Q15067	Q15067 1xPhospho [S26]	113.9	80.1	0.703248	High
1902	NUP98	nucleoporin 98 and 96 precursor	P52948	P52948 1xPhospho [S1099]	85.6	60.2	0.703271	High
1903	EPRS1	glutamyl-prolyl-tRNA synthetase 1	P07814	P07814 1xPhospho [S]	84.3	59.3	0.70344	High
1904	CNTROB	centrobin, centriole duplication and spindle assembly protein	I3L1A6	I3L1A6 1xPhospho [S50]	84.3	59.3	0.70344	High
1905	AHNAK	AHNAK nucleoprotein	Q09666	Q09666 1xPhospho [S5731]	144	101.3	0.703472	High
1906	NPM1	nucleophosmin 1	A0A7I2YQC0	A0A7I2YQC0 1xPhospho [S70]	97.8	68.8	0.703476	High
1907	DCP1A	decapping mRNA 1A	Q9NPI6	Q9NPI6 1xPhospho [S142]	76.9	54.1	0.703511	High
1908	DAP	death associated protein	P51397	P51397 1xPhospho [S91]	96.5	67.9	0.703627	High
1909	RAPH1	Ras association (RalGDS/AF-6) and pleckstrin homology domains 1	C9K0J5	C9K0J5 1xPhospho [S946]	67.5	47.5	0.703704	High
1910	MAP1S	microtubule associated protein 1S	Q66K74	Q66K74 1xPhospho [S731]	115.1	81	0.703736	High
1911	MPRIP	myosin phosphatase Rho interacting protein	A0A494BZV2	A0A494BZV2 1xPhospho [S483]	77.3	54.4	0.703752	High
1912	NAP1L4	nucleosome assembly protein 1 like 4	Q99733	Q99733 1xPhospho [S125]	85.1	59.9	0.703878	High
1913	NUFIP2	nuclear FMR1 interacting protein 2	Q7Z417	Q7Z417 1xPhospho [T/S]	102	71.8	0.703922	High
1914	UNKNOWN	uncharacterized protein	A0A087WX11	A0A087WX11 1xPhospho [S21]	86.2	60.7	0.704176	High
1915	STRIP2	striatin interacting protein 2	Q9ULQ0	Q9ULQ0 1xPhospho [S318]	86.9	61.2	0.704258	High
1916	SIPA1L1	signal induced proliferation associated 1 like 1	O43166	O43166 1xPhospho [S1433]	162.4	114.4	0.704433	High
1917	RBMS1	RNA binding motif single stranded interacting protein 1	E7EPF2	E7EPF2 1xPhospho [S5]; 1xMet-loss [N-Term]	92.1	64.9	0.704669	High
1918	SYMPK	symplekin scaffold protein	Q92797	Q92797 1xPhospho [S1259]	100.6	70.9	0.704771	High
1919	ARFGAP2	ADP ribosylation factor GTPase activating protein 2	Q8N6H7	Q8N6H7 1xPhospho [S432]	97.9	69	0.704801	High
1920	NUP153	nucleoporin 153	P49790	P49790 1xPhospho [S687]	97.1	68.5	0.705458	High
1921	NOP58	NOP58 ribonucleoprotein	Q9Y2X3	Q9Y2X3 1xPhospho [S502]	113.4	80	0.705467	High
1922	MAST2	microtubule associated serine/threonine kinase 2	Q6P0Q8	Q6P0Q8 1xPhospho [S74]	107	75.5	0.705607	High
1923	OSBP	oxysterol binding protein	P22059	P22059 1xPhospho [E241]	90.7	64	0.705623	High
1924	CCDC86	coiled-coil domain containing 86	Q9H6F5	Q9H6F5 1xPhospho [S47]	102.8	72.6	0.706226	High
1925	SPIRE1	spire type actin nucleation factor 1	J3KNG6	J3KNG6 1xPhospho [S524]	73.6	52	0.706522	High
1926	MAP7D1	MAP7 domain containing 1	Q3KQU3	Q3KQU3 1xPhospho [R532]	98.5	69.6	0.706599	High
1927	TRMT1	tRNA methyltransferase 1	Q9NXH9	Q9NXH9 1xPhospho [S625]	109.5	77.4	0.706849	High
1928	RNF8	ring finger protein 8	C9J858	C9J858 1xPhospho [S100]	104.4	73.8	0.706897	High
1929	MIA2	MIA SH3 domain ER export factor 2	G3V599	G3V599 1xPhospho [S1170]	101	71.4	0.706931	High
1930	LARP4	La ribonucleoprotein 4	Q71RC2	Q71RC2 1xPhospho [S583]	115.7	81.8	0.707001	High
1931	LIG3	DNA ligase 3	P49916	P49916 1xPhospho [S242]	93.2	65.9	0.707082	High
