# Supplementary material for: DNA-PK participates in pre-rRNA biogenesis independent of DNA double-strand break repair
Source: Nucleic Acids Res. 2024 Apr 29;52(11):6360–75. doi: 10.1093/nar/gkae316 (PMC11194077; doi:10.1093/nar/gkae316)
Supplement: gkae316_Supplemental_Files [file gkae316_supplemental_files.zip › Supplementary Table S3.xlsx]

## Sheet: 1
Number	Symbol	Name
1	ABHD15	abhydrolase domain containing 15
2	ABI1	abl interactor 1
3	ABL1	ABL proto-oncogene 1, non-receptor tyrosine kinase
4	ACIN1	apoptotic chromatin condensation inducer 1
5	ACLY	ATP citrate lyase
6	ACOX1	acyl-CoA oxidase 1
7	ACSL3	acyl-CoA synthetase long chain family member 3
8	ADCY9	adenylate cyclase 9
9	ADD3	adducin 3
10	ADNP	activity dependent neuroprotector homeobox
11	AFAP1	actin filament associated protein 1
12	AFAP1L1	actin filament associated protein 1 like 1
13	AFF4	AF4/FMR2 family member 4
14	AGPS	alkylglycerone phosphate synthase
15	AHCTF1	AT-hook containing transcription factor 1
16	AHDC1	AT-hook DNA binding motif containing 1
17	AHNAK	AHNAK nucleoprotein
18	AHNAK2	AHNAK nucleoprotein 2
19	AKAP1	A-kinase anchoring protein 1
20	AKAP12	A-kinase anchoring protein 12
21	AKAP13	A-kinase anchoring protein 13
22	AKT1S1	AKT1 substrate 1
23	ALKBH5	alkB homolog 5, RNA demethylase
24	ALX1	ALX homeobox 1
25	ALX4	ALX homeobox 4
26	AMIGO2	adhesion molecule with Ig like domain 2
27	AMOTL1	angiomotin like 1
28	AMOTL2	angiomotin like 2
29	AMPD2	adenosine monophosphate deaminase 2
30	ANAPC1	anaphase promoting complex subunit 1
31	ANKLE2	ankyrin repeat and LEM domain containing 2
32	ANKRD11	ankyrin repeat domain 11
33	ANKRD12	ankyrin repeat domain 12
34	ANKRD17	ankyrin repeat domain 17
35	ANLN	anillin actin binding protein
36	ANXA1	annexin A1
37	ANXA2	annexin A2
38	APC	APC regulator of WNT signaling pathway
39	APIP	APAF1 interacting protein
40	APPL1	adaptor protein, phosphotyrosine interacting with PH domain and leucine zipper 1
41	APTX	aprataxin
42	ARAF	A-Raf proto-oncogene, serine/threonine kinase
43	ARFGAP2	ADP ribosylation factor GTPase activating protein 2
44	ARFGEF1	ADP ribosylation factor guanine nucleotide exchange factor 1
45	ARFGEF2	ADP ribosylation factor guanine nucleotide exchange factor 2
46	ARFIP1	ADP ribosylation factor interacting protein 1
47	ARHGAP1	Rho GTPase activating protein 1
48	ARHGAP12	Rho GTPase activating protein 12
49	ARHGAP17	Rho GTPase activating protein 17
50	ARHGAP21	Rho GTPase activating protein 21
51	ARHGAP35	Rho GTPase activating protein 35
52	ARHGAP45	Rho GTPase activating protein 45
53	ARHGAP5	Rho GTPase activating protein 5
54	ARHGEF17	Rho guanine nucleotide exchange factor 17
55	ARHGEF40	Rho guanine nucleotide exchange factor 40
56	ARPC5L	actin related protein 2/3 complex subunit 5 like
57	ASAP1	ArfGAP with SH3 domain, ankyrin repeat and PH domain 1
58	ASAP3	ArfGAP with SH3 domain, ankyrin repeat and PH domain 3
59	ASCC2	activating signal cointegrator 1 complex subunit 2
60	ASH1L	ASH1 like histone lysine methyltransferase
61	ASMTL	acetylserotonin O-methyltransferase like
62	ASXL2	ASXL transcriptional regulator 2
63	ATAD2	ATPase family AAA domain containing 2
64	ATAD3A	ATPase family AAA domain containing 3A
65	ATAT1	alpha tubulin acetyltransferase 1
66	ATG9A	autophagy related 9A
67	ATL2	atlastin GTPase 2
68	ATP11B	ATPase phospholipid transporting 11B (putative)
69	ATP13A1	ATPase 13A1
70	ATP13A3	ATPase 13A3
71	ATP8A2	ATPase phospholipid transporting 8A2
72	ATRX	ATRX chromatin remodeler
73	ATXN1L	ataxin 1 like
74	ATXN2L	ataxin 2 like
75	ATXN7L3B	ataxin 7 like 3B
76	AUP1	AUP1 lipid droplet regulating VLDL assembly factor
77	BAG3	BAG cochaperone 3
78	BAIAP2L1	BAR/IMD domain containing adaptor protein 2 like 1
79	BAZ1A	bromodomain adjacent to zinc finger domain 1A
80	BAZ1B	bromodomain adjacent to zinc finger domain 1B
81	BCAR3	BCAR3 adaptor protein, NSP family member
82	BCCIP	BRCA2 and CDKN1A interacting protein
83	BCL3	BCL3 transcription coactivator
84	BCL9	BCL9 transcription coactivator
85	BCL9L	BCL9 like
86	BCLAF1	BCL2 associated transcription factor 1
87	BCLAF3	BCLAF1 and THRAP3 family member 3
88	BCOR	BCL6 corepressor
89	BEND3	BEN domain containing 3
90	BICD2	BICD cargo adaptor 2
91	BIN1	bridging integrator 1
92	BMS1	BMS1 ribosome biogenesis factor
93	BOP1	BOP1 ribosomal biogenesis factor
94	BRCA1	BRCA1 DNA repair associated
95	BRD1	bromodomain containing 1
96	BRD4	bromodomain containing 4
97	BRF2	BRF2 RNA polymerase III transcription initiation factor subunit
98	BRIX1	biogenesis of ribosomes BRX1
99	BRPF1	bromodomain and PHD finger containing 1
100	BUB1	BUB1 mitotic checkpoint serine/threonine kinase
101	BUB1B	BUB1 mitotic checkpoint serine/threonine kinase B
102	BZW2	basic leucine zipper and W2 domains 2
103	C12orf43	chromosome 12 open reading frame 43
104	C19orf47	chromosome 19 open reading frame 47
105	C1QBP	complement C1q binding protein
106	C2orf49	chromosome 2 open reading frame 49
107	CAD	carbamoyl-phosphate synthetase 2, aspartate transcarbamylase, and dihydroorotase
108	CAMKK1	calcium/calmodulin dependent protein kinase kinase 1
109	CAMKK2	calcium/calmodulin dependent protein kinase kinase 2
110	CAMSAP1	calmodulin regulated spectrin associated protein 1
111	CAMSAP2	calmodulin regulated spectrin associated protein family member 2
112	CAP1	cyclase associated actin cytoskeleton regulatory protein 1
113	CARD14	caspase recruitment domain family member 14
114	CASC3	CASC3 exon junction complex subunit
115	CAVIN1	caveolae associated protein 1
116	CBX4	chromobox 4
117	CBX6	chromobox 6
118	CBX8	chromobox 8
119	CCAR2	cell cycle and apoptosis regulator 2
120	CCDC28B	coiled-coil domain containing 28B
121	CCDC6	coiled-coil domain containing 6
122	CCDC61	coiled-coil domain containing 61
123	CCDC86	coiled-coil domain containing 86
124	CCDC92	coiled-coil domain containing 92
125	CCNB2	cyclin B2
126	CCNK	cyclin K
127	CCNO	cyclin O
128	CCNY	cyclin Y
129	CCNYL1	cyclin Y like 1
130	CDC20	cell division cycle 20
131	CDC42EP1	CDC42 effector protein 1
132	CDC5L	cell division cycle 5 like
133	CDC6	cell division cycle 6
134	CDK11B	cyclin dependent kinase 11B
135	CDK12	cyclin dependent kinase 12
136	CDK17	cyclin dependent kinase 17
137	CDK6	cyclin dependent kinase 6
138	CDK7	cyclin dependent kinase 7
139	CDK9	cyclin dependent kinase 9
140	CDR2L	cerebellar degeneration related protein 2 like
141	CDT1	chromatin licensing and DNA replication factor 1
142	CEBPB	CCAAT enhancer binding protein beta
143	CEBPZ	CCAAT enhancer binding protein zeta
144	CELF1	CUGBP Elav-like family member 1
145	CENPC	centromere protein C
146	CEP170	centrosomal protein 170
147	CEP170B	centrosomal protein 170B
148	CEP55	centrosomal protein 55
149	CEP72	centrosomal protein 72
150	CEP85	centrosomal protein 85
151	CETN2	centrin 2
152	CGGBP1	CGG triplet repeat binding protein 1
153	CHAF1A	chromatin assembly factor 1 subunit A
154	CHAMP1	chromosome alignment maintaining phosphoprotein 1
155	CHCHD3	coiled-coil-helix-coiled-coil-helix domain containing 3
156	CHD1	chromodomain helicase DNA binding protein 1
157	CHD2	chromodomain helicase DNA binding protein 2
158	CHD7	chromodomain helicase DNA binding protein 7
159	CHD8	chromodomain helicase DNA binding protein 8
160	CHEK1	checkpoint kinase 1
161	CHORDC1	cysteine and histidine rich domain containing 1
162	CKB	creatine kinase B
163	CLASP1	cytoplasmic linker associated protein 1
164	CLINT1	clathrin interactor 1
165	CNBP	CCHC-type zinc finger nucleic acid binding protein
166	CNOT4	CCR4-NOT transcription complex subunit 4
167	COASY	Coenzyme A synthase
168	COBL	cordon-bleu WH2 repeat protein
169	COG3	component of oligomeric golgi complex 3
170	CPS1	carbamoyl-phosphate synthase 1
171	CPSF7	cleavage and polyadenylation specific factor 7
172	CREB1	cAMP responsive element binding protein 1
173	CREBBP	CREB binding protein
174	CRTC2	CREB regulated transcription coactivator 2
175	CRTC3	CREB regulated transcription coactivator 3
176	CSNK2B	casein kinase 2 beta
177	CSRP1	cysteine and glycine rich protein 1
178	CTDP1	CTD phosphatase subunit 1
179	CTNNBL1	catenin beta like 1
180	CTPS1	CTP synthase 1
181	CTR9	CTR9 homolog, Paf1/RNA polymerase II complex component
182	CTTN	cortactin
183	CTTNBP2NL	CTTNBP2 N-terminal like
184	CTU2	cytosolic thiouridylase subunit 2
185	CUL4A	cullin 4A
186	DAP	death associated protein
187	DAXX	death domain associated protein
188	DBNL	drebrin like
189	DCAF1	DDB1 and CUL4 associated factor 1
190	DCAF12	DDB1 and CUL4 associated factor 12
191	DCAF8	DDB1 and CUL4 associated factor 8
192	DCBLD1	discoidin, CUB and LCCL domain containing 1
193	DCP1A	decapping mRNA 1A
194	DCP2	decapping mRNA 2
195	DDX20	DEAD-box helicase 20
196	DDX21	DExD-box helicase 21
197	DDX42	DEAD-box helicase 42
198	DDX46	DEAD-box helicase 46
199	DDX50	DExD-box helicase 50
200	DDX54	DEAD-box helicase 54
201	DENND1A	DENN domain containing 1A
202	DENND4C	DENN domain containing 4C
203	DENND5A	DENN domain containing 5A
204	DENND5B	DENN domain containing 5B
205	DFFA	DNA fragmentation factor subunit alpha
206	DHX57	DExH-box helicase 57
207	DHX9	DExH-box helicase 9
208	DIAPH3	diaphanous related formin 3
209	DIDO1	death inducer-obliterator 1
210	DIP2A	disco interacting protein 2 homolog A
211	DIP2B	disco interacting protein 2 homolog B
212	DLG5	discs large MAGUK scaffold protein 5
213	DMXL1	Dmx like 1
214	DNAJA1	DnaJ heat shock protein family (Hsp40) member A1
215	DNAJC21	DnaJ heat shock protein family (Hsp40) member C21
216	DNAJC5	DnaJ heat shock protein family (Hsp40) member C5
217	DNMT1	DNA methyltransferase 1
218	DNPEP	aspartyl aminopeptidase
219	DOCK7	dedicator of cytokinesis 7
220	DPH7	diphthamide biosynthesis 7
221	DPYSL2	dihydropyrimidinase like 2
222	DSG2	desmoglein 2
223	DSN1	DSN1 component of MIS12 kinetochore complex
224	DSP	desmoplakin
225	DTL	denticleless E3 ubiquitin protein ligase homolog
226	DUS2	dihydrouridine synthase 2
227	DYNC1LI1	dynein cytoplasmic 1 light intermediate chain 1
228	DYNC1LI2	dynein cytoplasmic 1 light intermediate chain 2
229	ECE1	endothelin converting enzyme 1
230	EDC4	enhancer of mRNA decapping 4
231	EDF1	endothelial differentiation related factor 1
232	EEF1B2	eukaryotic translation elongation factor 1 beta 2
233	EFCAB7	EF-hand calcium binding domain 7
234	EGFR	epidermal growth factor receptor
235	EHBP1	EH domain binding protein 1
236	EHBP1L1	EH domain binding protein 1 like 1
237	EHD1	EH domain containing 1
238	EHD2	EH domain containing 2
239	EHMT2	euchromatic histone lysine methyltransferase 2
240	EIF2S1	eukaryotic translation initiation factor 2 subunit alpha
241	EIF3B	eukaryotic translation initiation factor 3 subunit B
242	EIF3J	eukaryotic translation initiation factor 3 subunit J
243	EIF4A3	eukaryotic translation initiation factor 4A3
244	EIF4B	eukaryotic translation initiation factor 4B
245	EIF4EBP1	eukaryotic translation initiation factor 4E binding protein 1
246	EIF5B	eukaryotic translation initiation factor 5B
247	EIF6	eukaryotic translation initiation factor 6
248	ELOVL5	ELOVL fatty acid elongase 5
249	EMD	emerin
250	EML3	EMAP like 3
251	EMSY	EMSY transcriptional repressor, BRCA2 interacting
252	ENTR1	endosome associated trafficking regulator 1
253	EP300	E1A binding protein p300
254	EPB41L2	erythrocyte membrane protein band 4.1 like 2
255	EPN1	epsin 1
256	EPPK1	epiplakin 1
257	EPRS1	glutamyl-prolyl-tRNA synthetase 1
258	ERBIN	erbb2 interacting protein
259	ERC1	ELKS/RAB6-interacting/CAST family member 1
260	ERF	ETS2 repressor factor
261	ESPL1	extra spindle pole bodies like 1, separase
262	ESYT1	extended synaptotagmin 1
263	ETS1	ETS proto-oncogene 1, transcription factor
264	ETV6	ETS variant transcription factor 6
265	EZH2	enhancer of zeste 2 polycomb repressive complex 2 subunit
266	FAM117B	family with sequence similarity 117 member B
267	FAM174C	family with sequence similarity 174 member C
268	FAM8A1	family with sequence similarity 8 member A1
269	FASN	fatty acid synthase
270	FCHO2	FCH and mu domain containing endocytic adaptor 2
271	FERMT2	FERM domain containing kindlin 2
272	FHOD1	formin homology 2 domain containing 1
273	FIP1L1	factor interacting with PAPOLA and CPSF1
274	FKBP15	FKBP prolyl isomerase family member 15
275	FLAD1	flavin adenine dinucleotide synthetase 1
276	FLNA	filamin A
277	FNBP4	formin binding protein 4
278	FRYL	FRY like transcription coactivator
279	FTSJ1	FtsJ RNA 2'-O-methyltransferase 1
280	FUBP3	far upstream element binding protein 3
281	FUNDC2	FUN14 domain containing 2
282	FYN	FYN proto-oncogene, Src family tyrosine kinase
283	GAGE2A	G antigen 2A
284	GAPVD1	GTPase activating protein and VPS9 domains 1
285	GAS2L1	growth arrest specific 2 like 1
286	GATAD2A	GATA zinc finger domain containing 2A
287	GATAD2B	GATA zinc finger domain containing 2B
288	GBF1	golgi brefeldin A resistant guanine nucleotide exchange factor 1
289	GCOM1	GCOM1, MYZAP-POLR2M combined locus
290	GEMIN4	gem nuclear organelle associated protein 4
291	GGA2	golgi associated, gamma adaptin ear containing, ARF binding protein 2
292	GLCCI1	glucocorticoid induced 1
293	GLI2	GLI family zinc finger 2
294	GMIP	GEM interacting protein
295	GMPS	guanine monophosphate synthase
296	GNAS	GNAS complex locus
297	GON4L	gon-4 like
298	GORASP2	golgi reassembly stacking protein 2
299	GPATCH8	G-patch domain containing 8
300	GPRIN1	G protein regulated inducer of neurite outgrowth 1
301	GPS1	G protein pathway suppressor 1
302	GSK3A	glycogen synthase kinase 3 alpha
303	GTF2I	general transcription factor IIi
304	GTF3C1	general transcription factor IIIC subunit 1
305	GTF3C2	general transcription factor IIIC subunit 2
306	GTSE1	G2 and S-phase expressed 1
307	GYS1	glycogen synthase 1
308	H1-4	H1.4 linker histone, cluster member
309	HABP4	hyaluronan binding protein 4
310	HACD3	3-hydroxyacyl-CoA dehydratase 3
311	HCFC1	host cell factor C1
312	HDAC2	histone deacetylase 2
313	HDAC5	histone deacetylase 5
314	HDAC7	histone deacetylase 7
315	HDGF	heparin binding growth factor
316	HECTD1	HECT domain E3 ubiquitin protein ligase 1
317	HERC1	HECT and RLD domain containing E3 ubiquitin protein ligase family member 1
318	HERC2	HECT and RLD domain containing E3 ubiquitin protein ligase 2
319	HIRIP3	HIRA interacting protein 3
320	HMGA1	high mobility group AT-hook 1
321	HMGN2	high mobility group nucleosomal binding domain 2
322	HMGN3	high mobility group nucleosomal binding domain 3
323	HMGN4	high mobility group nucleosomal binding domain 4
324	HNRNPA3	heterogeneous nuclear ribonucleoprotein A3
325	HNRNPH2	heterogeneous nuclear ribonucleoprotein H2
326	HNRNPK	heterogeneous nuclear ribonucleoprotein K
327	HNRNPU	heterogeneous nuclear ribonucleoprotein U
328	HNRNPUL1	heterogeneous nuclear ribonucleoprotein U like 1
329	HOMEZ	homeobox and leucine zipper encoding
330	HPS5	HPS5 biogenesis of lysosomal organelles complex 2 subunit 2
331	HSPA9	heat shock protein family A (Hsp70) member 9
332	HSPB1	heat shock protein family B (small) member 1
333	HSPD1	heat shock protein family D (Hsp60) member 1
334	HTT	huntingtin
335	HUWE1	HECT, UBA and WWE domain containing E3 ubiquitin protein ligase 1
336	IBTK	inhibitor of Bruton tyrosine kinase
337	ID3	inhibitor of DNA binding 3, HLH protein
338	IFI16	interferon gamma inducible protein 16
339	IGF1R	insulin like growth factor 1 receptor
340	IGF2BP1	insulin like growth factor 2 mRNA binding protein 1
341	ILF3	interleukin enhancer binding factor 3
342	INCENP	inner centromere protein
343	INPP5F	inositol polyphosphate-5-phosphatase F
344	INVS	inversin
345	IQSEC1	IQ motif and Sec7 domain ArfGEF 1
346	IRF2BPL	interferon regulatory factor 2 binding protein like
347	ITPRID2	ITPR interacting domain containing 2
348	JPT1	Jupiter microtubule associated homolog 1
349	JUND	JunD proto-oncogene, AP-1 transcription factor subunit
350	KANK4	KN motif and ankyrin repeat domains 4
351	KDM2A	lysine demethylase 2A
352	KDM5A	lysine demethylase 5A
353	KHDRBS1	KH RNA binding domain containing, signal transduction associated 1
354	KIAA1143	KIAA1143
355	KIAA1522	KIAA1522
356	KIAA1671	KIAA1671
357	KIF11	kinesin family member 11
358	KIF15	kinesin family member 15
359	KIF1C	kinesin family member 1C
360	KIF21A	kinesin family member 21A
361	KIZ	kizuna centrosomal protein
362	KLC2	kinesin light chain 2
363	KMT2A	lysine methyltransferase 2A
364	KRT17	keratin 17
365	KRT18	keratin 18
366	KRT7	keratin 7
367	KTN1	kinectin 1
368	LAMTOR1	late endosomal/lysosomal adaptor, MAPK and MTOR activator 1
369	LARP1	La ribonucleoprotein 1, translational regulator
370	LARP4	La ribonucleoprotein 4
371	LARP4B	La ribonucleoprotein 4B
372	LDB1	LIM domain binding 1
373	LEMD3	LEM domain containing 3
374	LIG1	DNA ligase 1
375	LIG3	DNA ligase 3
376	LIMA1	LIM domain and actin binding 1
377	LRCH3	leucine rich repeats and calponin homology domain containing 3
378	LRFN4	leucine rich repeat and fibronectin type III domain containing 4
379	LRRC47	leucine rich repeat containing 47
380	LSR	lipolysis stimulated lipoprotein receptor
381	LUZP1	leucine zipper protein 1
382	MACROH2A1	macroH2A.1 histone
383	MAD1L1	mitotic arrest deficient 1 like 1
384	MAGEA1	MAGE family member A1
385	MAP1B	microtubule associated protein 1B
386	MAP1S	microtubule associated protein 1S
387	MAP2K1	mitogen-activated protein kinase kinase 1
388	MAP2K2	mitogen-activated protein kinase kinase 2
389	MAP3K20	mitogen-activated protein kinase kinase kinase 20
390	MAP3K21	mitogen-activated protein kinase kinase kinase 21
391	MAP7	microtubule associated protein 7
392	MAP7D1	MAP7 domain containing 1
393	MAPK1	mitogen-activated protein kinase 1
394	MAPK3	mitogen-activated protein kinase 3
395	MAPKAP1	MAPK associated protein 1
396	MAPKAPK2	MAPK activated protein kinase 2
397	MAPKAPK5	MAPK activated protein kinase 5
398	MAPKBP1	mitogen-activated protein kinase binding protein 1
399	MAPRE1	microtubule associated protein RP/EB family member 1
400	MAPRE2	microtubule associated protein RP/EB family member 2
401	MARCKS	myristoylated alanine rich protein kinase C substrate
402	MARK1	microtubule affinity regulating kinase 1
403	MAST2	microtubule associated serine/threonine kinase 2
404	MAT2B	methionine adenosyltransferase 2B
405	MAVS	mitochondrial antiviral signaling protein
406	MAZ	MYC associated zinc finger protein
407	MBD1	methyl-CpG binding domain protein 1
408	MCF2L	MCF.2 cell line derived transforming sequence like
409	MCM2	minichromosome maintenance complex component 2
410	MCM3	minichromosome maintenance complex component 3
411	MCM3AP	minichromosome maintenance complex component 3 associated protein
412	MCMBP	minichromosome maintenance complex binding protein
413	MDC1	mediator of DNA damage checkpoint 1
414	MECOM	MDS1 and EVI1 complex locus
415	MED1	mediator complex subunit 1
416	MED14	mediator complex subunit 14
417	MEF2A	myocyte enhancer factor 2A
418	MEF2D	myocyte enhancer factor 2D
419	MEPCE	methylphosphate capping enzyme
420	MFAP1	microfibril associated protein 1
421	MIA3	MIA SH3 domain ER export factor 3
422	MICAL3	microtubule associated monooxygenase, calponin and LIM domain containing 3
423	MICALL1	MICAL like 1
424	MICALL2	MICAL like 2
425	MIEF1	mitochondrial elongation factor 1
426	MIER1	MIER1 transcriptional regulator
427	MISP	mitotic spindle positioning
428	MKI67	marker of proliferation Ki-67
429	MKRN2	makorin ring finger protein 2
430	MLLT1	MLLT1 super elongation complex subunit
431	MOCS2	molybdenum cofactor synthesis 2
432	MOV10	Mov10 RISC complex RNA helicase
433	MPDZ	multiple PDZ domain crumbs cell polarity complex component
434	MPHOSPH8	M-phase phosphoprotein 8
435	MSANTD3	Myb/SANT DNA binding domain containing 3
436	MTA2	metastasis associated 1 family member 2
437	MTCL1	microtubule crosslinking factor 1
438	MTMR1	myotubularin related protein 1
439	MTMR14	myotubularin related protein 14
440	MTOR	mechanistic target of rapamycin kinase
441	MTSS2	MTSS I-BAR domain containing 2
442	MTUS1	microtubule associated scaffold protein 1
443	MYBBP1A	MYB binding protein 1a
444	MYL12A	myosin light chain 12A
445	MYL12B	myosin light chain 12B
446	MYO18A	myosin XVIIIA
447	MYO19	myosin XIX
448	MYO1E	myosin IE
449	MYPN	myopalladin
450	MYPOP	Myb related transcription factor, partner of profilin
451	NAB1	NGFI-A binding protein 1
452	NAB2	NGFI-A binding protein 2
453	NAP1L4	nucleosome assembly protein 1 like 4
454	NASP	nuclear autoantigenic sperm protein
455	NAV1	neuron navigator 1
456	NCAPD2	non-SMC condensin I complex subunit D2
457	NCBP1	nuclear cap binding protein subunit 1
458	NCL	nucleolin
459	NCOR1	nuclear receptor corepressor 1
460	NCOR2	nuclear receptor corepressor 2
461	NDRG1	N-myc downstream regulated 1
462	NDRG3	NDRG family member 3
463	NECAP2	NECAP endocytosis associated 2
464	NELFE	negative elongation factor complex member E
465	NES	nestin
466	NFATC2IP	nuclear factor of activated T cells 2 interacting protein
467	NFIB	nuclear factor I B
468	NFIC	nuclear factor I C
469	NFIX	nuclear factor I X
470	NFYA	nuclear transcription factor Y subunit alpha
471	NGDN	neuroguidin
472	NIBAN2	niban apoptosis regulator 2
473	NIFK	nucleolar protein interacting with the FHA domain of MKI67
474	NKD2	NKD inhibitor of WNT signaling pathway 2
475	NLN	neurolysin
476	NOB1	NIN1 (RPN12) binding protein 1 homolog
477	NOP14	NOP14 nucleolar protein
478	NOP2	NOP2 nucleolar protein
479	NOP56	NOP56 ribonucleoprotein
480	NOP58	NOP58 ribonucleoprotein
481	NOTCH2	notch receptor 2
482	NR4A1	nuclear receptor subfamily 4 group A member 1
483	NRIP1	nuclear receptor interacting protein 1
484	NSD1	nuclear receptor binding SET domain protein 1
485	NSL1	NSL1 component of MIS12 kinetochore complex
486	NSUN5	NOP2/Sun RNA methyltransferase 5
487	NUCKS1	nuclear casein kinase and cyclin dependent kinase substrate 1
488	NUFIP2	nuclear FMR1 interacting protein 2
489	NUMA1	nuclear mitotic apparatus protein 1
490	NUMBL	NUMB like endocytic adaptor protein
491	NUP133	nucleoporin 133
492	NUP153	nucleoporin 153
493	NUP160	nucleoporin 160
494	NUP188	nucleoporin 188
495	NUP210	nucleoporin 210
496	NUP214	nucleoporin 214
497	NUP35	nucleoporin 35
498	NUP98	nucleoporin 98 and 96 precursor
499	NUSAP1	nucleolar and spindle associated protein 1
500	NYAP2	neuronal tyrosine-phosphorylated phosphoinositide-3-kinase adaptor 2
501	OGFR	opioid growth factor receptor
502	OSBP	oxysterol binding protein
503	OSBPL10	oxysterol binding protein like 10
504	OSBPL11	oxysterol binding protein like 11
505	OSBPL3	oxysterol binding protein like 3
506	OSBPL5	oxysterol binding protein like 5
507	OTUD4	OTU deubiquitinase 4
508	OTUD5	OTU deubiquitinase 5
509	OXCT1	3-oxoacid CoA-transferase 1
510	PABIR1	PP2A Aalpha (PPP2R1A) and B55A (PPP2R2A) interacting phosphatase regulator 1
511	PACS1	phosphofurin acidic cluster sorting protein 1
512	PAIP2	poly(A) binding protein interacting protein 2
513	PAK2	p21 (RAC1) activated kinase 2
514	PAK4	p21 (RAC1) activated kinase 4
515	PALLD	palladin, cytoskeletal associated protein
516	PALM2AKAP2	PALM2 and AKAP2 fusion
517	PALMD	palmdelphin
518	PARD3	par-3 family cell polarity regulator
519	PARP1	poly(ADP-ribose) polymerase 1
520	PARP4	poly(ADP-ribose) polymerase family member 4
521	PBK	PDZ binding kinase
522	PBRM1	polybromo 1
523	PCBP1	poly(rC) binding protein 1
524	PCBP2	poly(rC) binding protein 2
525	PCDH17	protocadherin 17
526	PCGF6	polycomb group ring finger 6
527	PCYT1A	phosphate cytidylyltransferase 1A, choline
528	PDCD11	programmed cell death 11
529	PDCD6IP	programmed cell death 6 interacting protein
530	PDE3A	phosphodiesterase 3A
531	PDE3B	phosphodiesterase 3B
532	PDHA1	pyruvate dehydrogenase E1 subunit alpha 1
533	PDS5B	PDS5 cohesin associated factor B
534	PDZD8	PDZ domain containing 8
535	PEA15	proliferation and apoptosis adaptor protein 15
536	PEAK1	pseudopodium enriched atypical kinase 1
537	PFKM	phosphofructokinase, muscle
538	PFKP	phosphofructokinase, platelet
539	PGAM1	phosphoglycerate mutase 1
540	PGK1	phosphoglycerate kinase 1
541	PGM2L1	phosphoglucomutase 2 like 1
542	PHACTR4	phosphatase and actin regulator 4
543	PHC3	polyhomeotic homolog 3
544	PHF2	PHD finger protein 2
545	PHF23	PHD finger protein 23
546	PHF3	PHD finger protein 3
547	PHIP	pleckstrin homology domain interacting protein
548	PHLDB1	pleckstrin homology like domain family B member 1
549	PHLPP1	PH domain and leucine rich repeat protein phosphatase 1
550	PHRF1	PHD and ring finger domains 1
551	PI4KB	phosphatidylinositol 4-kinase beta
552	PIK3R2	phosphoinositide-3-kinase regulatory subunit 2
553	PIK3R4	phosphoinositide-3-kinase regulatory subunit 4
554	PIP4P2	phosphatidylinositol-4,5-bisphosphate 4-phosphatase 2
555	PKN2	protein kinase N2
556	PLCB4	phospholipase C beta 4
557	PLEC	plectin
558	PLEKHA2	pleckstrin homology domain containing A2
559	PLEKHA5	pleckstrin homology domain containing A5
560	PLEKHG2	pleckstrin homology and RhoGEF domain containing G2
561	PLPP3	phospholipid phosphatase 3
562	PNISR	PNN interacting serine and arginine rich protein
563	PNN	pinin, desmosome associated protein
564	POLA1	DNA polymerase alpha 1, catalytic subunit
565	POLE3	DNA polymerase epsilon 3, accessory subunit
566	POLR1G	RNA polymerase I subunit G
567	POLR2A	RNA polymerase II subunit A
568	PPA2	inorganic pyrophosphatase 2
569	PPFIA1	PTPRF interacting protein alpha 1
570	PPFIBP1	PPFIA binding protein 1
571	PPIP5K2	diphosphoinositol pentakisphosphate kinase 2
572	PPM1H	protein phosphatase, Mg2+/Mn2+ dependent 1H
573	PPP1R10	protein phosphatase 1 regulatory subunit 10
574	PPP1R12B	protein phosphatase 1 regulatory subunit 12B
575	PPP1R13L	protein phosphatase 1 regulatory subunit 13 like
576	PPP1R14B	protein phosphatase 1 regulatory inhibitor subunit 14B
577	PPP1R2	protein phosphatase 1 regulatory inhibitor subunit 2
578	PPP1R35	protein phosphatase 1 regulatory subunit 35
579	PPP4R2	protein phosphatase 4 regulatory subunit 2
580	PPP6R1	protein phosphatase 6 regulatory subunit 1
581	PRC1	protein regulator of cytokinesis 1
582	PRCC	proline rich mitotic checkpoint control factor
583	PRKAB2	protein kinase AMP-activated non-catalytic subunit beta 2
584	PRKCA	protein kinase C alpha
585	PRKCD	protein kinase C delta
586	PRKD2	protein kinase D2
587	PRKDC	protein kinase, DNA-activated, catalytic subunit
588	PRPF4B	pre-mRNA processing factor 4B
589	PRPSAP1	phosphoribosyl pyrophosphate synthetase associated protein 1
590	PRR12	proline rich 12
591	PRRC2A	proline rich coiled-coil 2A
592	PRRC2B	proline rich coiled-coil 2B
593	PRRC2C	proline rich coiled-coil 2C
594	PSMA5	proteasome 20S subunit alpha 5
595	PSMA7	proteasome 20S subunit alpha 7
596	PSMD11	proteasome 26S subunit, non-ATPase 11
597	PTDSS1	phosphatidylserine synthase 1
598	PTGES3	prostaglandin E synthase 3
599	PTPN12	protein tyrosine phosphatase non-receptor type 12
600	PTPN13	protein tyrosine phosphatase non-receptor type 13
601	PXDC1	PX domain containing 1
602	PYM1	PYM homolog 1, exon junction complex associated factor
603	QRICH1	glutamine rich 1
604	QSER1	glutamine and serine rich 1
605	RAB31	RAB31, member RAS oncogene family
606	RAB3GAP1	RAB3 GTPase activating protein catalytic subunit 1
607	RAB3IL1	RAB3A interacting protein like 1
608	RAB7A	RAB7A, member RAS oncogene family
609	RACGAP1	Rac GTPase activating protein 1
610	RAD54L2	RAD54 like 2
611	RAF1	Raf-1 proto-oncogene, serine/threonine kinase
612	RAI1	retinoic acid induced 1
613	RAI14	retinoic acid induced 14
614	RALGAPA1	Ral GTPase activating protein catalytic subunit alpha 1
615	RALGPS2	Ral GEF with PH domain and SH3 binding motif 2
616	RANBP2	RAN binding protein 2
617	RANBP3	RAN binding protein 3
618	RANGAP1	Ran GTPase activating protein 1
619	RAPH1	Ras association (RalGDS/AF-6) and pleckstrin homology domains 1
620	RBM10	RNA binding motif protein 10
621	RBM12	RNA binding motif protein 12
622	RBM12B	RNA binding motif protein 12B
623	RBM14	RNA binding motif protein 14
624	RBM14-RBM4	RBM14-RBM4 readthrough
625	RBM15B	RNA binding motif protein 15B
626	RBM17	RNA binding motif protein 17
627	RBM33	RNA binding motif protein 33
628	RBM34	RNA binding motif protein 34
629	RBM6	RNA binding motif protein 6
630	RBM7	RNA binding motif protein 7
631	RBMX	RNA binding motif protein X-linked
632	RBMXL1	RBMX like 1
633	RC3H2	ring finger and CCCH-type domains 2
634	RCAN1	regulator of calcineurin 1
635	RCC1	regulator of chromosome condensation 1
636	RECQL	RecQ like helicase
637	REEP3	receptor accessory protein 3
638	REPS1	RALBP1 associated Eps domain containing 1
639	RERE	arginine-glutamic acid dipeptide repeats
640	RFC1	replication factor C subunit 1
641	RFX1	regulatory factor X1
642	RHBDF2	rhomboid 5 homolog 2
643	RIF1	replication timing regulatory factor 1
644	RIN1	Ras and Rab interactor 1
645	RIPK2	receptor interacting serine/threonine kinase 2
646	RLF	RLF zinc finger
647	RMDN3	regulator of microtubule dynamics 3
648	RMI1	RecQ mediated genome instability 1
649	RNF113A	ring finger protein 113A
650	RNF169	ring finger protein 169
651	ROCK1	Rho associated coiled-coil containing protein kinase 1
652	RPAP2	RNA polymerase II associated protein 2
653	RPL18A	ribosomal protein L18a
654	RPLP0	ribosomal protein lateral stalk subunit P0
655	RPP25	ribonuclease P and MRP subunit p25
656	RPRD1A	regulation of nuclear pre-mRNA domain containing 1A
657	RPRD2	regulation of nuclear pre-mRNA domain containing 2
658	RPS3	ribosomal protein S3
659	RPS6	ribosomal protein S6
660	RPS6KA1	ribosomal protein S6 kinase A1
661	RPS6KC1	ribosomal protein S6 kinase C1
662	RPS9	ribosomal protein S9
663	RPSA	ribosomal protein SA
664	RPTOR	regulatory associated protein of MTOR complex 1
665	RRP1B	ribosomal RNA processing 1B
666	RSL1D1	ribosomal L1 domain containing 1
667	RTN4	reticulon 4
668	RUNX3	RUNX family transcription factor 3
669	SAFB	scaffold attachment factor B
670	SAFB2	scaffold attachment factor B2
671	SAMHD1	SAM and HD domain containing deoxynucleoside triphosphate triphosphohydrolase 1
672	SBNO1	strawberry notch homolog 1
673	SCAF1	SR-related CTD associated factor 1
674	SCAF11	SR-related CTD associated factor 11
675	SCML1	Scm polycomb group protein like 1
676	SCNM1	sodium channel modifier 1
677	SCRIB	scribble planar cell polarity protein
678	SDAD1	SDA1 domain containing 1
679	SEC16A	SEC16 homolog A, endoplasmic reticulum export factor
680	SENP3	SUMO specific peptidase 3
681	SEPTIN2	septin 2
682	SEPTIN9	septin 9
683	SERBP1	SERPINE1 mRNA binding protein 1
684	SET	SET nuclear proto-oncogene
685	SETD1A	SET domain containing 1A, histone lysine methyltransferase
686	SETDB1	SET domain bifurcated histone lysine methyltransferase 1
687	SETX	senataxin
688	SF1	splicing factor 1
689	SF3B1	splicing factor 3b subunit 1
690	SF3B2	splicing factor 3b subunit 2
691	SFPQ	splicing factor proline and glutamine rich
692	SFSWAP	splicing factor SWAP
693	SH2D2A	SH2 domain containing 2A
694	SH2D3A	SH2 domain containing 3A
695	SH3BP4	SH3 domain binding protein 4
696	SH3KBP1	SH3 domain containing kinase binding protein 1
697	SH3PXD2A	SH3 and PX domains 2A
698	SHC1	SHC adaptor protein 1
699	SHMT2	serine hydroxymethyltransferase 2
700	SHTN1	shootin 1
701	SIN3A	SIN3 transcription regulator family member A
702	SIPA1L1	signal induced proliferation associated 1 like 1
703	SKA3	spindle and kinetochore associated complex subunit 3
704	SLC26A2	solute carrier family 26 member 2
705	SLC2A4	solute carrier family 2 member 4
706	SLC38A1	solute carrier family 38 member 1
707	SLC4A4	solute carrier family 4 member 4
708	SLC6A15	solute carrier family 6 member 15
709	SLC7A11	solute carrier family 7 member 11
710	SLC7A6OS	solute carrier family 7 member 6 opposite strand
711	SLC9A1	solute carrier family 9 member A1
712	SLK	STE20 like kinase
713	SLTM	SAFB like transcription modulator
714	SMAD5	SMAD family member 5
715	SMARCA5	SWI/SNF related, matrix associated, actin dependent regulator of chromatin, subfamily a, member 5
716	SMARCAD1	SWI/SNF-related, matrix-associated actin-dependent regulator of chromatin, subfamily a, containing DEAD/H box 1
717	SMC5	structural maintenance of chromosomes 5
718	SMN1	survival of motor neuron 1, telomeric
719	SMN2	survival of motor neuron 2, centromeric
720	SMPD4	sphingomyelin phosphodiesterase 4
721	SNRPC	small nuclear ribonucleoprotein polypeptide C
722	SNUPN	snurportin 1
723	SNX1	sorting nexin 1
724	SNX17	sorting nexin 17
725	SNX2	sorting nexin 2
726	SNX3	sorting nexin 3
727	SOCS6	suppressor of cytokine signaling 6
728	SOWAHC	sosondowah ankyrin repeat domain family member C
729	SP100	SP100 nuclear antigen
730	SPAG9	sperm associated antigen 9
731	SPATA5L1	spermatogenesis associated 5 like 1
732	SPATS2L	spermatogenesis associated serine rich 2 like
733	SPEN	spen family transcriptional repressor
734	SPICE1	spindle and centriole associated protein 1
735	SPIN1	spindlin 1
736	SQSTM1	sequestosome 1
737	SRA1	steroid receptor RNA activator 1
738	SRFBP1	serum response factor binding protein 1
739	SRGAP2	SLIT-ROBO Rho GTPase activating protein 2
740	SRP72	signal recognition particle 72
741	SRRM2	serine/arginine repetitive matrix 2
742	SRRT	serrate, RNA effector molecule
743	SRSF10	serine and arginine rich splicing factor 10
744	SRSF9	serine and arginine rich splicing factor 9
745	SSRP1	structure specific recognition protein 1
746	STAG2	stromal antigen 2
747	STAT3	signal transducer and activator of transcription 3
748	STAT5A	signal transducer and activator of transcription 5A
749	STIP1	stress induced phosphoprotein 1
750	STK10	serine/threonine kinase 10
751	STK3	serine/threonine kinase 3
752	STK39	serine/threonine kinase 39
753	STMN1	stathmin 1
754	STRIP2	striatin interacting protein 2
755	STRN4	striatin 4
756	STUB1	STIP1 homology and U-box containing protein 1
757	STYX	serine/threonine/tyrosine interacting protein
758	SUB1	SUB1 regulator of transcription
759	SUFU	SUFU negative regulator of hedgehog signaling
760	SUGP1	SURP and G-patch domain containing 1
761	SYAP1	synapse associated protein 1
762	SYDE1	synapse defective Rho GTPase homolog 1
763	SYMPK	symplekin scaffold protein
764	SYNC	syncoilin, intermediate filament protein
765	SYNPO	synaptopodin
766	SYNRG	synergin gamma
767	SZRD1	SUZ RNA binding domain containing 1
768	TAB2	TGF-beta activated kinase 1 (MAP3K7) binding protein 2
769	TACC3	transforming acidic coiled-coil containing protein 3
770	TAF12	TATA-box binding protein associated factor 12
771	TAF3	TATA-box binding protein associated factor 3
772	TAF9	TATA-box binding protein associated factor 9
773	TANC1	tetratricopeptide repeat, ankyrin repeat and coiled-coil containing 1
774	TANC2	tetratricopeptide repeat, ankyrin repeat and coiled-coil containing 2
775	TAOK1	TAO kinase 1
776	TASOR	transcription activation suppressor
777	TBC1D10B	TBC1 domain family member 10B
778	TBC1D4	TBC1 domain family member 4
779	TBC1D9B	TBC1 domain family member 9B
780	TBCK	TBC1 domain containing kinase
781	TBKBP1	TBK1 binding protein 1
782	TCF12	transcription factor 12
783	TCOF1	treacle ribosome biogenesis factor 1
784	TDRD3	tudor domain containing 3
785	TFAP4	transcription factor AP-4
786	TFPT	TCF3 fusion partner
787	TGFBR1	transforming growth factor beta receptor 1
788	THOC2	THO complex 2
789	THRAP3	thyroid hormone receptor associated protein 3
790	TICRR	TOPBP1 interacting checkpoint and replication regulator
791	TJP1	tight junction protein 1
792	TMEM131	transmembrane protein 131
793	TMEM209	transmembrane protein 209
794	TMEM230	transmembrane protein 230
795	TMEM87A	transmembrane protein 87A
796	TMEM9	transmembrane protein 9
797	TMEM94	transmembrane protein 94
798	TNFAIP8L2-SCNM1	TNFAIP8L2-SCNM1 readthrough
799	TNIP1	TNFAIP3 interacting protein 1
800	TNK1	tyrosine kinase non receptor 1
801	TNKS1BP1	tankyrase 1 binding protein 1
802	TNS2	tensin 2
803	TNS3	tensin 3
804	TOB1	transducer of ERBB2, 1
805	TOM1	target of myb1 membrane trafficking protein
806	TOM1L2	target of myb1 like 2 membrane trafficking protein
807	TOMM70	translocase of outer mitochondrial membrane 70
808	TONSL	tonsoku like, DNA repair protein
809	TOP1	DNA topoisomerase I
810	TOPORS	TOP1 binding arginine/serine rich protein, E3 ubiquitin ligase
811	TOR1AIP2	torsin 1A interacting protein 2
812	TOX4	TOX high mobility group box family member 4
813	TP53BP1	tumor protein p53 binding protein 1
814	TPD52	tumor protein D52
815	TPD52L2	TPD52 like 2
816	TPR	translocated promoter region, nuclear basket protein
817	TRA2A	transformer 2 alpha homolog
818	TRERF1	transcriptional regulating factor 1
819	TRIM11	tripartite motif containing 11
820	TRIM28	tripartite motif containing 28
821	TRIM3	tripartite motif containing 3
822	TRIM56	tripartite motif containing 56
823	TRIO	trio Rho guanine nucleotide exchange factor
824	TRIP6	thyroid hormone receptor interactor 6
825	TRIR	telomerase RNA component interacting RNase
826	TRIT1	tRNA isopentenyltransferase 1
827	TRMT1	tRNA methyltransferase 1
828	TRNT1	tRNA nucleotidyl transferase 1
829	TRPS1	transcriptional repressor GATA binding 1
830	TSC22D4	TSC22 domain family member 4
831	TSSC4	tumor suppressing subtransferable candidate 4
832	TTC28	tetratricopeptide repeat domain 28
833	TTC4	tetratricopeptide repeat domain 4
834	TTK	TTK protein kinase
835	TTLL12	tubulin tyrosine ligase like 12
836	TUBA1A	tubulin alpha 1a
837	TXNDC9	thioredoxin domain containing 9
838	U2AF2	U2 small nuclear RNA auxiliary factor 2
839	U2SURP	U2 snRNP associated SURP domain containing
840	UBA1	ubiquitin like modifier activating enzyme 1
841	UBAC1	UBA domain containing 1
842	UBAP2L	ubiquitin associated protein 2 like
843	UBE2J1	ubiquitin conjugating enzyme E2 J1
844	UBE4B	ubiquitination factor E4B
845	UBL4A	ubiquitin like 4A
846	UBL7	ubiquitin like 7
847	UBR1	ubiquitin protein ligase E3 component n-recognin 1
848	UBR5	ubiquitin protein ligase E3 component n-recognin 5
849	UBXN1	UBX domain protein 1
850	UCK1	uridine-cytidine kinase 1
851	UIMC1	ubiquitin interaction motif containing 1
852	UNC45A	unc-45 myosin chaperone A
853	UNG	uracil DNA glycosylase
854	USP10	ubiquitin specific peptidase 10
855	USP15	ubiquitin specific peptidase 15
856	USP28	ubiquitin specific peptidase 28
857	UTP20	UTP20 small subunit processome component
858	VAC14	VAC14 component of PIKFYVE complex
859	VAPA	VAMP associated protein A
860	VGLL4	vestigial like family member 4
861	VIM	vimentin
862	VIRMA	vir like m6A methyltransferase associated
863	VPS26B	VPS26, retromer complex component B
864	VRK2	VRK serine/threonine kinase 2
865	WAC	WW domain containing adaptor with coiled-coil
866	WAPL	WAPL cohesin release factor
867	WASL	WASP like actin nucleation promoting factor
868	WDHD1	WD repeat and HMG-box DNA binding protein 1
869	WDR20	WD repeat domain 20
870	WDR3	WD repeat domain 3
871	WDR43	WD repeat domain 43
872	WDR44	WD repeat domain 44
873	WDR46	WD repeat domain 46
874	WDR62	WD repeat domain 62
875	WDR7	WD repeat domain 7
876	WDR77	WD repeat domain 77
877	WIZ	WIZ zinc finger
878	WNK1	WNK lysine deficient protein kinase 1
879	WRAP53	WD repeat containing antisense to TP53
880	WRNIP1	WRN helicase interacting protein 1
881	XRCC1	X-ray repair cross complementing 1
882	XRCC6	X-ray repair cross complementing 6
883	XRN2	5'-3' exoribonuclease 2
884	YAP1	Yes1 associated transcriptional regulator
885	YRDC	yrdC N6-threonylcarbamoyltransferase domain containing
886	YTHDC1	YTH domain containing 1
887	YTHDC2	YTH domain containing 2
888	YTHDF2	YTH N6-methyladenosine RNA binding protein 2
889	YWHAZ	tyrosine 3-monooxygenase/tryptophan 5-monooxygenase activation protein zeta
890	YY1	YY1 transcription factor
891	ZBTB21	zinc finger and BTB domain containing 21
892	ZBTB7A	zinc finger and BTB domain containing 7A
893	ZC3H11A	zinc finger CCCH-type containing 11A
894	ZC3H13	zinc finger CCCH-type containing 13
895	ZC3H14	zinc finger CCCH-type containing 14
896	ZC3H18	zinc finger CCCH-type containing 18
897	ZC3H4	zinc finger CCCH-type containing 4
898	ZC3H7A	zinc finger CCCH-type containing 7A
899	ZC3HC1	zinc finger C3HC-type containing 1
900	ZCCHC24	zinc finger CCHC-type containing 24
901	ZCCHC8	zinc finger CCHC-type containing 8
902	ZCRB1	zinc finger CCHC-type and RNA binding motif containing 1
903	ZDHHC5	zinc finger DHHC-type palmitoyltransferase 5
904	ZFAND2B	zinc finger AN1-type containing 2B
905	ZFC3H1	zinc finger C3H1-type containing
906	ZFP36L2	ZFP36 ring finger protein like 2
907	ZFP91	ZFP91 zinc finger protein, atypical E3 ubiquitin ligase
908	ZMYM4	zinc finger MYM-type containing 4
909	ZMYND8	zinc finger MYND-type containing 8
910	ZNF106	zinc finger protein 106
911	ZNF280C	zinc finger protein 280C
912	ZNF280D	zinc finger protein 280D
913	ZNF318	zinc finger protein 318
914	ZNF462	zinc finger protein 462
915	ZNF503	zinc finger protein 503
916	ZNF512B	zinc finger protein 512B
917	ZNF598	zinc finger protein 598, E3 ubiquitin ligase
918	ZNF638	zinc finger protein 638
919	ZNF687	zinc finger protein 687
920	ZNF830	zinc finger protein 830
921	ZNRF2	zinc and ring finger 2
922	ZRSR2	zinc finger CCCH-type, RNA binding motif and serine/arginine rich 2
923	ZYX	zyxin
924	ZZEF1	zinc finger ZZ-type and EF-hand domain containing 1
